# Supplementary material for: Melanocyte loss dominates the vitiligo transcriptome: a rank-based meta-analysis
Source: medRxiv. 2026 Mar 12:2026.02.07.26345817. Originally published 2026 Feb 9. Preprint. [Version 2] doi: 10.64898/2026.02.07.26345817 (PMC12919112; doi:10.64898/2026.02.07.26345817)
Supplement: Supplement 3 [file media-3.csv]

gene_symbol	rra_pvalue	n_studies	FDR	direction	log2FC_brunner	log2FC_brunner_bulk	log2FC_natarajan	log2FC_regazzetti	log2FC_rashighi	log2FC_xu	median_log2FC
MLANA	5.91323528022767e-12	6	1.51804576114005e-07	DOWN	-0.151740814	-3.17	-2.061723458	-4.503351271	-3.955067822	-0.177768942	-2.615861729
TYRP1	4.84728706918917e-11	6	4.95485243881667e-07	DOWN	-0.031970214	-4.2	-2.254762574	-4.707951367	-4.383979518	-0.217433853	-3.227381287
DCT	5.7901828125779e-11	6	4.95485243881667e-07	DOWN	-0.047732122	-4.06	-1.600944828	-4.700702001	-4.838244113	-1.038654932	-2.830472414
PCSK2	2.90103484071668e-08	5	0.000152068	DOWN	-0.089102565	-2.18	NA	-2.518697651	-2.005211428	-0.185062046	-2.005211428
PMEL	3.47937854794405e-08	6	0.000152068	DOWN	-0.209772486	-2.71	-2.919498014	-2.957459471	-0.572075992	-0.29963396	-1.641037996
DPP6	3.5540935586427e-08	6	0.000152068	DOWN	-0.355915638	-1.48	-0.779737142	-1.680134077	-0.800825347	-1.574188237	-1.140412674
TRPM1	4.85668077669458e-08	4	0.000178115	DOWN	-1.364129673	-3.25	NA	-2.906783302	NA	-0.063971088	-2.135456487
KIAA1549L	6.2390645264452e-08	6	0.000200212	DOWN	-0.261020595	-0.92	-0.443034371	-1.366105184	-1.525362709	-0.208248022	-0.681517185
AIF1L	1.32041292329098e-07	6	0.00037664	DOWN	-0.422023838	-0.5	-0.745722489	-0.25899556	-1.856850123	-1.109551264	-0.622861244
CYB561A3	1.92335428745434e-07	6	0.000493764	DOWN	-0.477780061	-0.57	-1.146880809	-0.368515828	-0.333486151	-1.108921945	-0.52389003
PLXNC1	2.7793559709193e-07	5	0.000605156	DOWN	-0.525128772	-0.95	-0.032476577	-1.385447758	NA	-0.26125044	-0.525128772
SLC6A15	2.82871101913626e-07	6	0.000605156	DOWN	-0.199637528	-2.35	-0.313349052	-1.84493262	-1.219138837	-0.324889217	-0.772014027
GPR143	3.29866893327665e-07	6	0.000647251	DOWN	-0.338934254	-1.95	-0.262140476	-2.658888277	-0.778526288	-0.317903091	-0.558730271
SOX10	3.52972619022584e-07	6	0.000647251	DOWN	-0.345520438	-0.75	-1.560765761	-1.254844057	-1.524053717	-0.260377388	-1.002422028
PLP1	4.70146224992413e-07	6	0.000763536	DOWN	-0.103412098	-1.57	-0.206691457	-1.852115843	-1.764562361	-1.530639802	-1.550319901
DSTYK	5.04142486521336e-07	6	0.000763536	DOWN	-0.211910455	-0.23	-0.572015655	-0.159825394	-1.112749454	-0.673861141	-0.401007828
MFSD12	5.3406918670365e-07	6	0.000763536	DOWN	-0.393049363	-0.62	-1.147374511	-1.406066425	-0.334487128	-1.010038583	-0.815019292
BCAN	5.46126017505335e-07	5	0.000763536	DOWN	-0.080196969	-3.45	-1.804644678	NA	-4.446148576	-0.01579025	-1.804644678
AKAP12	5.65097240150913e-07	6	0.000763536	DOWN	-0.221858836	-0.56	-0.13627603	-0.671805393	-1.29843887	-1.187252403	-0.615902697
KIT	7.72613865033863e-07	6	0.000991727	DOWN	-0.866119794	-1.09	-0.649288666	-0.773772823	-1.77006291	-1.562727432	-0.978059897
TYR	8.30852845359446e-07	5	0.001006173	DOWN	-0.023692278	-3.77	-1.715843726	-4.43560012	NA	-0.119254464	-1.715843726
OCA2	8.6225525542772e-07	5	0.001006173	DOWN	-0.136548481	-1.46	-0.483338454	-2.023420206	NA	-1.799311051	-1.46
KCNJ13	9.98814707637078e-07	6	0.001114851	DOWN	-0.157307547	-1.78	-0.146354974	-1.022225993	-3.049264894	-1.008735741	-1.015480867
FMN1	1.38079592906255e-06	4	0.001476991	DOWN	-0.47424393	-0.76	NA	-0.478963376	NA	-1.18264481	-0.619481688
SLC1A4	2.17824155179581e-06	6	0.002236793	DOWN	-0.224434242	-0.54	-0.516858873	-0.665325819	-1.559388458	-0.66191684	-0.60095842
ALX1	3.21618165686104e-06	4	0.003129375	DOWN	-0.139544555	-1.24	NA	-1.302080677	NA	-0.297759593	-0.768879796
CDH3	3.29125610021086e-06	5	0.003129375	DOWN	-0.304699978	-0.47	-0.703661941	-0.517514189	NA	-1.188895802	-0.517514189
MITF	3.44039397457358e-06	6	0.00315435	DOWN	-0.250702856	-0.72	0.163689442	-0.683369184	-0.508239489	-1.407279086	-0.595804337
TPCN2	4.17881291541144e-06	6	0.003686349	DOWN	-0.343475617	-0.23	-0.63572166	-0.622534085	-0.599120942	-0.28583846	-0.471298279
MYO10	4.30782483805172e-06	6	0.003686349	DOWN	-0.284346719	-0.33	0.165578783	-0.281904253	-0.356074964	-0.735179447	-0.307173359
SLC45A2	4.63494652436876e-06	5	0.003838334	DOWN	NA	-3.4	-0.976377953	-1.18203274	-2.722691334	-0.296298549	-1.18203274
FARP2	7.32484665202669e-06	6	0.005876358	DOWN	-0.205376133	-0.28	-0.279343778	-0.19488504	-0.572639197	-0.397430934	-0.279671889
QPCT	7.90566383239043e-06	6	0.006150127	DOWN	-0.47754341	-0.74	0.556451741	-0.301425769	-1.064138936	-0.567565045	-0.522554228
CRABP1	9.0114375698842e-06	5	0.006804165	DOWN	-0.151751573	-1	-1.264520396	-1.894752891	NA	-2.557217463	-1.264520396
CABLES1	9.38655178565215e-06	6	0.006884902	DOWN	-0.479116214	-0.21	-0.850980142	-0.345729759	-1.437571001	-0.229948461	-0.412422987
TBC1D16	1.04517479683542e-05	6	0.007453258	DOWN	-0.253054435	-0.44	-0.811365515	-0.644325581	-0.718980032	-0.191712277	-0.54216279
SNCA	1.23520877398645e-05	5	0.008570346	DOWN	-0.341473052	-0.35	0.468836317	-0.657367658	NA	-0.917209933	-0.35
MC1R	1.28078758627402e-05	6	0.008652731	DOWN	-0.220119994	0.27	-1.204246075	-0.637273458	-0.731830783	-0.485077629	-0.561175543
CA14	1.36418083310196e-05	4	0.008979808	DOWN	NA	-1.69	-0.533174381	-2.098520969	NA	-1.149040334	-1.419520167
TLE1	1.52799014843096e-05	6	0.009806641	DOWN	-0.184894905	-0.17	-0.398384278	-0.18258475	-0.531215199	-0.440590113	-0.291639591
SH3BP4	1.61238055349226e-05	6	0.010095862	DOWN	-0.080324163	-0.29	-0.471179442	-0.18635361	-0.502573418	-0.474087523	-0.380589721
DMD	1.68729904979173e-05	6	0.010313415	DOWN	-0.294447872	-0.45	-0.408091131	-0.154834537	-0.968464819	-0.356187116	-0.382139123
BACE2	1.77807934865893e-05	6	0.010445109	DOWN	-0.189156335	-0.45	-0.439148564	-0.578002412	-0.372923743	-0.671934357	-0.444574282
SLC25A4	1.79235898750134e-05	6	0.010445109	DOWN	-0.217022696	-0.08	0.171943966	-0.335238068	-1.313081944	-0.640391296	-0.276130382
IGSF11	1.84152430786374e-05	6	0.010445109	DOWN	-0.25124596	-1.23	-0.217546133	-1.608809129	-0.345405533	-0.072906882	-0.298325747
APOE	1.87159167279121e-05	6	0.010445109	DOWN	-0.056620647	-0.52	-1.256142153	-0.335452773	0.462831932	-0.834206658	-0.427726386
SLC6A17	1.96401226276603e-05	4	0.010504192	DOWN	-0.377127299	-2.41	-1.135517067	NA	NA	-0.40194998	-0.768733523
CLEC12B	1.96401226276603e-05	5	0.010504192	DOWN	-0.039945936	-2.72	-0.168884993	-2.920910156	NA	-1.458936253	-1.458936253
SLC35F1	2.04812903033671e-05	4	0.010536786	DOWN	-0.446194962	-0.91	-0.110055553	-1.110285484	NA	NA	-0.678097481
CAPN3	2.05219419454982e-05	6	0.010536786	DOWN	-0.487683898	-0.64	-0.702038739	-1.555181973	-1.3909841	-1.235350073	-0.968694406
MLEC	2.26384699855748e-05	6	0.011378359	DOWN	-0.193677788	-0.24	-0.862606766	-0.170889688	0.430500318	-0.355094037	-0.216838894	-0.773929764
PLPPR4	2.30474714843309e-05	4	0.011378359	DOWN	-0.169625834	NA	NA	-1.622789664	-2.636884715	-0.115401431	-0.896207749
PKNOX2	2.62027571368074e-05	6	0.012692022	DOWN	-0.165565486	-0.78	-0.570823835	-0.77945654	-0.138887618	-0.114524986	-0.36819466
KIF1A	2.67268349093592e-05	4	0.012706135	DOWN	NA	-2.78	-1.315920602	NA	-3.645957985	-0.070669828	-2.047960301
CTBP2	3.64642729469493e-05	6	0.016477837	DOWN	-0.078525215	-0.2	-0.194568424	-0.131994192	-0.62545745	-0.201837117	-0.197284212
CD59	3.67024756148647e-05	6	0.016477837	DOWN	-0.227162329	-0.36	-0.357548475	-0.363513879	-0.732486722	-0.412025058	-0.361756939
GPM6B	3.67969846316173e-05	6	0.016477837	DOWN	-0.236854415	-1.16	-0.798341761	-1.649408679	0.619711384	-0.631684268	-0.715013014
FRZB	3.72278957893626e-05	6	0.016477837	DOWN	-0.354372063	-0.63	-0.566138473	-0.914818734	-1.412090899	-0.153017321	-0.598069236
NRXN3	3.80737825152918e-05	4	0.016566613	DOWN	-0.319445909	-1.6	-0.083952092	-1.228413619	NA	NA	-0.773929764
ARNT2	4.13935397029889e-05	5	0.017710916	DOWN	-0.207140914	-1.29	-0.329785256	-1.275405941	NA	-0.307831086	-0.329785256
CRYM	4.31925197373443e-05	6	0.018177678	DOWN	-0.199331804	-0.8	-0.108790595	-0.996194123	-0.477609997	-1.869358006	-0.638804999
TUBB2B	4.81447622817166e-05	6	0.019935038	DOWN	-0.243574924	-0.22	-1.368994981	-0.971582917	-1.944470521	-1.393492705	-1.170288949
RRAGD	4.95580487012036e-05	6	0.020194512	DOWN	-0.23471971	-0.3	0.136895451	-0.2372718	-0.972933064	-0.876307391	-0.2686359
GREB1	5.15510092027674e-05	6	0.020678399	DOWN	-0.12739769	-0.84	0.173042881	-1.032673878	-1.854533504	-0.325337241	-0.58266862
LSAMP	5.3214846587127e-05	6	0.021017408	DOWN	-0.200665021	-0.66	-0.026355449	-0.792279741	0.062331317	-1.060452859	-0.430332511
LZTS1	6.59440807845004e-05	5	0.02489583	DOWN	-0.248813466	-1.25	-0.999802261	-1.436797628	NA	-0.145581986	-0.999802261
EDNRB	6.91690090064938e-05	6	0.025734881	DOWN	-0.071357127	-0.96	-0.712652169	-1.047205078	-1.25597945	-0.053442262	-0.836326084
OSTM1	7.11047854767537e-05	5	0.026077172	DOWN	-0.287321473	-0.54	0.312655529	-0.316534318	NA	-0.332086752	-0.316534318
LGI3	7.22795491287277e-05	4	0.026134656	DOWN	-0.071959624	-1.94	-1.532362425	NA	NA	-1.06297914	-1.297670782
BBS5	7.37531660035789e-05	6	0.026297101	DOWN	-0.184758695	-0.18	-0.154887118	-0.398181231	-1.244436169	-0.589297293	-0.291469963
P2RX7	7.51252798056157e-05	6	0.0264194	DOWN	-0.07492656	-0.71	-0.497494261	-0.118371331	-1.099499996	-0.305153732	-0.401323997
LEF1	7.95066916829567e-05	6	0.027582376	DOWN	-0.172874597	-0.73	-0.168539391	-0.879385505	-1.121706636	0.070199127	-0.451437298
ARMC9	9.48136971985183e-05	5	0.032454096	DOWN	-0.28072114	-0.14	-0.057777214	-0.560330539	NA	-1.124386736	-0.28072114
MCOLN3	9.6826134552441e-05	6	0.032706849	DOWN	-0.180373784	-0.35	-0.266513759	-1.008349399	-0.666123834	-0.240518763	-0.308256879
CEP72	0.000106372	5	0.034766836	DOWN	-0.397884592	-0.4	-0.061101291	-1.03570789	NA	-0.903131808	-0.4
TFAP2A	0.000107805	6	0.034766836	DOWN	-0.193005023	-0.26	-0.483621158	-0.103242111	-0.834236664	-1.107331566	-0.371810579
C3ORF70	0.000108006	6	0.034766836	DOWN	-0.117800737	-0.78	-0.464165494	-0.605488757	-0.647605462	-0.155654142	-0.534827125
EFNA3	0.000108342	6	0.034766836	DOWN	-0.164213979	0.18	-0.601634893	0.099012192	-1.529261007	-1.116982568	-0.382924436
OAS1	5.73015624099519e-06	6	0.035420977	UP	0.156344035	0.69	0.576887336	-0.170336851	2.675999021	1.30791431	0.633443668
GBP5	5.84256396299446e-06	6	0.035420977	UP	0.231096736	0.78	0.100222868	-0.0973416	2.693861127	3.316272256	0.505548368
MSL3	6.59536064137091e-06	6	0.035420977	UP	0.131498974	0.17	0.448618687	0.164664799	0.54606597	0.375488235	0.272744117
ARHGAP25	6.6182858025275e-06	6	0.035420977	UP	0.320835097	0.16	0.169352758	-0.176669717	2.008935355	1.798525165	0.245093927
EPSTI1	8.18754440223005e-06	6	0.035420977	UP	0.355869079	0.52	1.172553224	-0.320730596	2.430423627	2.082287962	0.846276612
OAS2	8.27850814048818e-06	6	0.035420977	UP	0.154565392	0.59	1.513644755	0.16835354	1.261616684	2.106596521	0.925808342
GPR155	0.000112362	5	0.035611954	DOWN	-0.397321662	-0.26	NA	-0.583237664	-1.491237532	-0.922142702	-0.583237664
FAM13A	0.000115971	6	0.036307287	DOWN	-0.202742715	-0.49	-0.103219075	-0.264107145	-1.711971456	-0.158537226	-0.23342493
IRF4	0.000122521	6	0.037896014	DOWN	-0.440587049	-0.77	-0.16139736	-1.27574774	-0.456067043	0.013319488	-0.448327046
FAM124A	0.000128949	5	0.038169911	DOWN	-0.002513729	-0.29	NA	-0.732305672	-1.437128372	-1.420047847	-0.732305672
STXBP1	0.000129022	6	0.038169911	DOWN	-0.04926621	-0.15	-0.322357498	-0.108253277	-0.448949877	-0.121693544	-0.135846772
SLC23A2	0.000129641	6	0.038169911	DOWN	-0.143403579	-0.33	-0.165693777	-0.195990004	-1.229761326	-0.305017401	-0.250503702
MAPT	0.000129747	6	0.038169911	DOWN	-0.162557568	-0.29	-1.064280886	-0.180916215	-0.766521991	-0.111829599	-0.235458107
THRA	0.000130841	6	0.038169911	DOWN	-0.046852354	-0.27	-0.726468418	-0.201835466	-0.92750197	-0.241646404	-0.255823202
ABHD2	0.000133982	6	0.038647098	DOWN	-0.128221833	-0.69	-0.164544398	-0.214922858	-0.785124722	-0.147179254	-0.189733628
ZNF395	0.000138861	6	0.03916998	DOWN	0.187369245	-0.21	-0.720982902	0.172967654	-0.967438646	-0.535286835	-0.372643418
LURAP1	0.000139679	6	0.03916998	DOWN	-0.090594986	-0.31	-0.445620246	-0.129675609	-1.248668539	-0.521021351	-0.377810123
MTURN	0.000141802	6	0.03916998	DOWN	-0.110339202	-0.35	-0.477678255	-0.156683066	-0.280295603	-0.723750018	-0.315147802
TTYH3	0.000143081	6	0.03916998	DOWN	-0.1807343	-0.5	-0.83400061	-0.398518248	1.172821947	-0.017702588	-0.289626274
COPS8	0.000143424	6	0.03916998	DOWN	-0.105449254	-0.16	0.243617843	-0.099187048	-0.80720311	-0.472201329	-0.132724627
RNF144A	0.000148205	6	0.040049581	DOWN	-0.188342277	-0.64	-0.049309744	-0.648821359	-0.318046241	-0.570009781	-0.444028011
LPL	0.000150738	6	0.040309785	DOWN	-0.077557295	-1.11	-0.041974116	-0.587551051	-0.811913915	-1.054528686	-0.699732483
WFS1	0.000153342	6	0.040583356	DOWN	-0.046722362	-0.25	-1.22737962	-0.171141822	-0.37058235	-0.660143404	-0.310291175
CYP2U1	0.000158933	6	0.041415867	DOWN	0.033630794	-0.64	0.04473856	-0.274151443	-1.325622558	-0.537685662	-0.405918552
KLF11	0.000159714	6	0.041415867	DOWN	-0.22745644	-0.66	-0.534677407	-0.077520096	-0.435191272	-0.432467287	-0.43382928
PHLPP1	0.000162982	6	0.041840638	DOWN	-0.188294032	-0.22	-0.511640196	-0.087684475	-0.628408436	-0.657162495	-0.365820098
CYTH3	0.0001681	6	0.042717951	DOWN	-0.120898247	-0.42	-0.218197134	-0.178802638	-0.501675147	-0.238374784	-0.228285959
RETSAT	0.000171127	6	0.042717951	DOWN	-0.183100508	-0.37	-0.560356679	-0.132173881	0.600810338	-1.043802297	-0.276550254
FEZ1	0.00017151	6	0.042717951	DOWN	-0.0646623	-0.21	-0.87324517	-0.573479046	-0.889902227	-0.69083735	-0.632158198
TMEM47	0.000173711	6	0.042717951	DOWN	-0.117688181	-0.79	-0.025211064	-0.537472577	-0.997790204	-0.204634858	-0.371053717
MFN2	0.000175445	6	0.042717951	DOWN	-0.074774424	-0.13	-0.598988659	-0.032143276	-1.207225274	-0.722509484	-0.36449433
RPS6KA2	0.000176383	6	0.042717951	DOWN	-0.110083359	-0.45	-0.610196547	-0.194741626	-0.24518339	-0.298243776	-0.271713583
PHLDA1	0.000178913	6	0.042925643	DOWN	-0.223278956	-0.53	-0.334025537	-0.74402371	-1.2067066	0.214275062	-0.432012769
PAG1	0.000194002	6	0.046067616	DOWN	-0.252861626	-0.51	-0.053091951	-0.412335401	-0.574226773	-0.284595784	-0.348465593
SYNGR1	0.000195597	6	0.046067616	DOWN	-0.125326426	-0.08	-0.915546967	-0.154302709	-1.319905251	-0.281728956	-0.218015833
FOXO3	0.000200141	6	0.046709331	DOWN	-0.205399813	-0.43	-0.457601483	-0.043260446	-0.195649287	-0.187725405	-0.20052455
ZBTB16	0.000218818	6	0.050339028	DOWN	-0.069659142	-0.85	-1.002556432	-0.35707024	-1.608747864	-0.070570007	-0.60353512
SCAMP1	0.000219616	6	0.050339028	DOWN	-0.188170606	-0.33	0.698777384	-0.134356848	-0.463884027	-0.471963667	-0.259085303
FCRLA	0.000228581	5	0.051930423	DOWN	NA	-2.37	-0.564807527	-1.466577866	-1.510528488	-0.247996909	-1.466577866
NXPH4	0.000240465	6	0.054151127	DOWN	-0.116007177	0.04	-1.088545478	-0.261481176	-1.387581941	-0.603607207	-0.432544191
MYH14	0.000246429	6	0.055011432	DOWN	-0.257839437	-0.23	-0.927073178	0.181101874	-0.908174117	-0.587533992	-0.422686714
TRIM2	0.000254335	6	0.055625035	DOWN	-0.329837444	-0.66	0.192642644	-0.613485929	-0.584958596	-0.087961646	-0.45739802
BMPR1B	0.000254335	4	0.055625035	DOWN	-0.227257998	-0.92	-0.009230828	-0.847334501	NA	NA	-0.537296249
RETREG2	0.000255678	4	0.055625035	DOWN	-0.143284866	NA	-0.819521468	-0.102722063	-0.969836668	NA	-0.481403167
SOX5	0.000274831	6	0.059013705	DOWN	-0.162546371	-0.59	-0.12391199	-0.245120884	-0.309251473	-0.274150211	-0.259635548
NUAK1	0.000275851	6	0.059013705	DOWN	-0.04411917	-0.41	-0.436549976	-0.067020268	-0.887898766	-0.082052886	-0.246026443
TFAP2B	0.000278244	6	0.059033698	DOWN	-0.555067685	-0.47	-0.276668486	-0.458975011	-1.144387232	-0.5751	-0.512533842
BEST1	0.000287583	5	0.060514954	DOWN	0.069750996	-0.76	-0.413184969	-0.484618479	NA	0.135289133	-0.413184969
IRS2	0.000291116	5	0.060760304	DOWN	-0.329608513	-0.51	0.09616806	-0.178268791	NA	-0.532370483	-0.329608513
KANK1	0.000294281	6	0.060925709	DOWN	-0.094873485	-0.39	0.030437433	-0.177012181	-0.804563533	-0.45568352	-0.283506091
ALDOA	0.00029911	6	0.061429945	DOWN	-0.189437619	-0.15	-0.950163132	-0.108166303	-0.935287512	-0.077381266	-0.169718809
GYG2	0.000303509	6	0.061838785	DOWN	-0.262999353	-0.78	-0.630196979	-1.136588132	-1.000879874	-0.048199717	-0.705098489
ADGRG1	0.000326106	5	0.065919611	DOWN	-0.240502325	NA	-0.756779934	-0.183369144	-0.518964715	-0.807603896	-0.518964715
C8ORF33	0.000331451	6	0.066476648	DOWN	-0.087733131	-0.18	-0.469445469	-0.032762386	-0.257597521	-0.086909843	-0.133866565
EPDR1	0.000346412	6	0.068938662	DOWN	-0.054619929	-0.9	-0.4580069	-0.721719722	-0.410141488	-1.164668212	-0.589863311
ENPP2	0.000361504	6	0.071388792	DOWN	-0.038377813	-0.47	-0.36839351	-0.394152905	-1.071127056	-0.279459969	-0.381273208
PPP1R3C	0.000365793	6	0.071428041	DOWN	-0.232115953	-0.45	-0.502860809	-0.366889832	-0.309316409	-0.090097752	-0.338103121
VEPH1	0.000367268	4	0.071428041	DOWN	-0.078662412	-0.92	NA	-2.625251016	NA	-0.282555157	-0.601277579
EFNA5	0.000397938	6	0.076810934	DOWN	-0.058790737	-0.11	-0.120262829	-0.035361331	-2.131741837	-0.059391893	-0.084695946
APBA2	0.000410739	4	0.078690284	DOWN	-0.118778226	-0.9	NA	-1.080099686	NA	-0.357318506	-0.628659253
LYAR	2.57673085361386e-05	6	0.0787548	UP	0.126801796	0.68	1.395141485	0.154298749	0.419413973	0.175944945	0.297679459
HERC6	2.73436098234666e-05	6	0.0787548	UP	0.147623302	0.5	0.809510583	-0.27850443	1.55955565	1.126791622	0.654755292
STK17B	2.76095825874055e-05	6	0.0787548	UP	0.19873071	-0.25	0.634524396	0.326756886	2.070243063	1.233684766	0.480640641
PINK1	0.000418716	6	0.079624204	DOWN	-0.097540718	-0.35	-0.58450064	-0.05166825	-0.349885707	-0.065504425	-0.223713212
CLDN8	0.000434388	6	0.081411644	DOWN	-0.135699533	-0.69	-0.279676904	-0.304192026	-2.083440288	-0.114995997	-0.291934465
MYLK	0.000434458	6	0.081411644	DOWN	-0.185469765	-0.85	0.326633162	-1.0108231	-0.804044809	0.19790063	-0.494757287
SLC16A10	0.000441063	6	0.081571726	DOWN	-0.390080986	-0.35	-0.27269164	0.047766194	0.161345769	-1.324237472	-0.31134582
PDZD2	0.00044697	6	0.081571726	DOWN	-0.114872198	-0.53	-0.130906115	-0.297140087	-0.575092864	-0.662957355	-0.413570043
VCL	0.000447479	6	0.081571726	DOWN	-0.030009977	-0.35	-0.164330589	-0.157297854	-0.728901855	-0.353141391	-0.257165295
GPNMB	0.000448022	6	0.081571726	DOWN	-0.079946999	-0.51	-0.209113269	-0.085893119	-1.306447455	-1.139137895	-0.359556634
AKAP1	0.000462443	6	0.083604529	DOWN	-0.094699514	-0.25	-0.28844203	-0.132036082	-0.132102791	-0.241956793	-0.187029792
TMOD1	0.000467264	5	0.083885412	DOWN	0.019476242	-0.5	NA	-0.452510701	-1.015635402	-0.541025516	-0.5
FBXW11	0.000511102	6	0.089941164	DOWN	-0.128592855	-0.32	-0.107586735	-0.013240138	-1.673300366	-0.130234593	-0.129413724
CSRNP3	0.000515674	6	0.089941164	DOWN	-0.182058072	-0.59	-0.428990732	-0.042538736	-0.554586505	-0.425082275	-0.427036504
CHPT1	0.000520803	6	0.089941164	DOWN	-0.243720471	-0.59	-0.281112187	-0.644754139	0.608997338	0.053177633	-0.262416329
CDC42EP3	0.000521565	6	0.089941164	DOWN	-0.051978237	-0.51	0.013634631	-0.730577955	-0.540261247	-0.392555892	-0.451277946
DHCR24	0.000522018	6	0.089941164	DOWN	-0.036542139	-0.48	-0.805097231	-0.024853121	-0.446464953	-0.509319331	-0.463232476
IRX5	0.000530772	6	0.090839396	DOWN	-0.221100273	-0.22	-0.150701547	-0.042541605	-0.289682386	-0.278434109	-0.220550136
QDPR	0.000534308	6	0.090839396	DOWN	-0.256894658	-0.13	-0.260764404	-0.136424704	-1.460384812	-0.428047538	-0.258829531
PAFAH2	0.000537863	6	0.090842266	DOWN	-0.0934894	-0.31	-0.530409219	-0.071899666	-1.909210825	-0.053766917	-0.2017447
PARVG	3.57218069726143e-05	6	0.091705023	UP	0.258698156	0.7	-0.140486509	-0.165435824	1.208861001	1.422379573	0.479349078
CLCN7	0.000551069	6	0.092464342	DOWN	-0.106490669	-0.12	-0.894241919	-0.093305928	-0.116727555	-0.432743207	-0.118363778
GMPR	0.000555641	6	0.092584609	DOWN	-0.33091089	-0.65	-0.746975788	-1.345249426	-0.195774468	-0.122909403	-0.490455445
ITPR3	0.000558999	6	0.092584609	DOWN	-0.089387141	-0.36	-0.532337363	-0.024708266	-0.198826966	-0.588855246	-0.279413483
EIF4E2	4.07619404771233e-05	6	0.095130958	UP	0.08708803	0.22	0.437539981	0.136168523	0.312932735	0.139322458	0.179661229
TUBB4A	0.000583838	5	0.096078709	DOWN	-0.177037348	-1.15	-0.573314513	NA	-1.738521409	-0.161689571	-0.573314513
POU2F3	0.000595546	6	0.096996928	DOWN	-0.096531876	-0.15	-0.99718751	-0.153778794	-0.377350685	-0.473667174	-0.265564739
INPP4B	0.000596974	6	0.096996928	DOWN	-0.216426334	-0.56	0.072104924	-1.209739104	-0.37876228	-0.384615322	-0.381688801
MICU3	0.000620688	6	0.100138672	DOWN	-0.126779818	-0.89	0.038871316	-0.422381545	-1.249072533	0.060851788	-0.274580682
PTPRM	0.000627711	6	0.100138672	DOWN	-0.19033995	-0.39	-0.35477243	-0.611860787	0.151119143	-0.211060928	-0.282916679
MACROD2	0.0006316	5	0.100138672	DOWN	-0.290753116	-0.58	0.070996791	-0.753758484	NA	-0.507065214	-0.507065214
RORC	0.000635094	6	0.100138672	DOWN	-0.151702113	-0.24	-0.788485089	-0.090636639	-0.283964427	-0.236820233	-0.238410116
BHLHE41	0.000637109	6	0.100138672	DOWN	-0.125877034	-0.47	0.001589733	-0.477761234	-0.885706359	0.039096571	-0.297938517
PAX3	0.000641826	5	0.100138672	DOWN	-0.180376474	-1.28	-0.054329323	-1.440446099	NA	-0.227490433	-0.227490433
USP54	0.000643615	6	0.100138672	DOWN	-0.090734694	-0.2	-0.338386459	-0.10612296	0.306548491	-0.604954561	-0.15306148
NLGN1	0.000654431	5	0.101208147	DOWN	-0.212259553	-0.98	-0.11520216	NA	-1.419578559	-0.100362151	-0.212259553
NDE1	0.000677509	6	0.104149764	DOWN	-0.059343927	-0.12	-0.759104785	-1.082060997	-0.416956996	-0.215189071	-0.316073034
PTPRF	0.000704599	6	0.107568985	DOWN	-0.026313027	-0.37	-0.650105429	-0.167699544	-0.257213222	-0.505383647	-0.313606611
RCL1	0.000708132	6	0.107568985	DOWN	-0.07687886	-0.23	-0.255602049	-0.202739124	-0.110483069	-0.535918264	-0.216369562
JADE1	0.000716252	6	0.108162415	DOWN	-0.154607273	-0.25	-0.611425319	-0.074363107	0.239327604	-0.298914004	-0.202303636
PLN	0.000728943	6	0.109435205	DOWN	-0.104190158	-0.83	-0.039809553	-1.017893581	-1.234481209	0.105750589	-0.467095079
DOCK7	0.000744527	6	0.110952318	DOWN	-0.133519179	-0.29	0.592639422	-0.06110999	-0.897148628	-0.268185434	-0.200852306
RTN3	0.000750746	6	0.110952318	DOWN	-0.139722598	-0.26	-0.128721374	0.037833701	-1.049395191	-0.318799415	-0.199861299
FBLN7	0.000752014	6	0.110952318	DOWN	-0.089802323	-0.19	-0.346775409	-0.45824803	-0.988457904	-0.126806298	-0.268387705
RNF180	0.000785621	6	0.115248388	DOWN	-0.099468421	-0.67	-0.083703886	-0.040256355	-0.354803696	-0.230381862	-0.164925142
GSPT2	0.000797098	6	0.115706096	DOWN	-0.036918345	-0.27	-0.197815765	-0.23919536	-0.446463248	-0.035266109	-0.218505563
MFAP3L	0.000797755	6	0.115706096	DOWN	-0.301266366	-0.53	0.119157202	-0.332492068	-0.626345158	-0.693372935	-0.431246034
TTYH2	0.000803209	5	0.115842641	DOWN	-0.08482728	-0.66	-0.58132821	-0.649331204	NA	-0.038252187	-0.58132821
AIF1	5.42064427714822e-05	6	0.11596565	UP	0.353878527	0.67	0.776459697	-0.081433157	1.072147253	0.405391972	0.537695986
PLOD3	0.000828104	6	0.1187658	DOWN	-0.106670782	-0.14	-1.042445461	-0.377388876	-0.157954656	-0.206704761	-0.182329708
HIPK2	0.000859177	6	0.121952162	DOWN	-0.307976646	-0.71	-0.430100806	-0.340939243	-0.045552964	-0.292273772	-0.324457945
SORT1	0.000863451	6	0.121952162	DOWN	-0.271365996	-0.28	-0.330993239	-0.209222238	1.264142668	-0.133351934	-0.240294117
SUSD2	0.000864572	6	0.121952162	DOWN	-0.127460717	-0.26	-1.308485637	0.139581233	-0.486732303	-0.16478268	-0.21239134
ERC1	0.000883666	6	0.12351292	DOWN	-0.065601182	-0.21	-0.391810105	0.173506773	-1.548466307	-0.201470095	-0.205735048
CBLL1	0.00088642	6	0.12351292	DOWN	-0.140206009	-0.31	-0.20774264	0.265360406	-0.673401105	-0.185042858	-0.196392749
ZNF827	0.00089223	6	0.12351292	DOWN	-0.075480122	-0.37	-0.337480863	-0.236474146	-0.204090685	-0.029353833	-0.220282415
ADNP2	0.00089768	6	0.12351292	DOWN	-0.072676426	-0.29	-0.472082957	-0.044561902	-0.116178739	-0.348971373	-0.20308937
LCMT2	0.000908662	6	0.12351292	DOWN	-0.035130913	-0.11	-0.385570645	-0.007524903	-0.412472776	-0.339990724	-0.224995362
ASPA	0.000909583	6	0.12351292	DOWN	-0.161062195	-0.28	-0.068875383	-0.905560757	-0.565480821	-0.607365012	-0.42274041
TRIM63	0.000910435	4	0.12351292	DOWN	NA	-1.14	-0.210161586	-1.138800467	NA	-0.321715728	-0.730258097
HMG20B	0.000916637	6	0.12351292	DOWN	-0.138916158	0.14	-0.79366756	-0.116800181	-0.358532836	-0.425459659	-0.248724497
SORCS1	0.000925346	6	0.12351292	DOWN	-0.062744588	-0.68	-0.25929697	-0.796537594	-0.303767798	-0.368718216	-0.336243007
MTHFD1L	0.000928151	6	0.12351292	DOWN	-0.207231107	-0.13	-0.193563768	-0.48230184	-1.373390609	-0.179910898	-0.200397437
NDRG2	0.00092856	6	0.12351292	DOWN	-0.250490559	-0.23	-0.755430898	-0.092827846	-0.514259112	0.374689892	-0.240245279
NDUFS1	0.000953719	6	0.126205551	DOWN	-0.054627861	-0.3	-0.093782411	-0.072163152	-0.626305808	-0.427828944	-0.196891205
PEG10	0.000990923	5	0.129823726	DOWN	-0.317872713	-0.38	NA	-0.693101475	-1.550802593	-0.049798331	-0.38
EPB41L4B	0.000993597	6	0.129823726	DOWN	-0.05828467	-0.39	-0.615288225	-0.405487857	0.418465773	-0.920960748	-0.397743929
AMBRA1	0.000996232	6	0.129823726	DOWN	-0.143871407	-0.14	-0.185234604	0.097396645	-0.361268199	-0.249194544	-0.164553005
ZNF629	0.001005617	6	0.130384811	DOWN	-0.163687919	-0.55	-0.46571704	-0.037769679	-0.526490311	-0.024865926	-0.31470248
TCF7L2	0.001023769	6	0.131671999	DOWN	-0.058061635	-0.39	-0.397057082	-0.306608043	-0.513426223	-0.023660395	-0.348304022
KRT75	0.001025802	6	0.131671999	DOWN	-0.307523259	-1.09	-0.494120415	-0.330516204	-0.206705367	-0.010217892	-0.319019731
GZMB	6.87977353530416e-05	6	0.133692363	UP	0.103962008	1.19	0.517002901	-0.0501226	3.728712347	3.997516304	0.85350145
PNP	7.50110151584509e-05	6	0.133692363	UP	0.126758879	0.34	0.672233187	0.242680981	0.755165363	0.106540311	0.291340491
RBL1	8.34345813957413e-05	6	0.133692363	UP	0.077912856	0.27	0.204894034	0.358934159	0.332876772	0.340094758	0.301438386
PARP14	8.76652678839699e-05	6	0.133692363	UP	0.117577066	0.59	0.504797667	-0.259649591	0.931636329	1.360150507	0.547398833
ATAD2	8.85310912245644e-05	6	0.133692363	UP	0.192507671	0.09	0.690769488	0.266084468	1.188004372	0.187368104	0.229296069
PDLIM5	0.00104736	6	0.133770237	DOWN	-0.018811106	-0.13	-0.175427348	-0.23696361	-0.745632935	-0.022175922	-0.152713674
ANOS1	0.001056369	5	0.134252965	DOWN	-0.143892524	NA	0.257845153	-0.481852673	-0.898485084	-1.085573984	-0.481852673
IFI27	9.96191915589059e-05	6	0.134656145	UP	0.047632965	1.07	2.448715298	-0.127634195	0.905963585	1.682111766	0.987981792
BATF	0.000102662	6	0.134656145	UP	0.118975701	0.66	0.192819368	0.117381148	0.546621954	2.280670106	0.369720661
ZAP70	0.000114501	6	0.134656145	UP	0.064110882	0.89	-0.127635443	0.025064406	-0.247151822	2.19583835	0.044587644
MCM6	0.000117705	6	0.134656145	UP	0.158256794	0.14	0.543624691	0.336359769	0.326263338	0.405537561	0.331311553
C1ORF54	0.000122005	6	0.134656145	UP	0.16284424	0.61	0.332628181	-0.121890686	0.432319663	0.752763541	0.382473922
CD163	0.000122521	6	0.134656145	UP	0.328285159	-0.09	-0.005210594	-0.135300313	3.349488257	0.090448865	0.042619135
CASP1	0.000132677	6	0.134656145	UP	0.130085671	0.26	0.913820355	0.085364304	1.277209635	0.32989378	0.29494689
MITD1	0.000136426	6	0.134656145	UP	0.060929723	0.29	1.371165732	0.111754191	0.522079407	0.165235945	0.227617972
TNFRSF4	0.000140259	6	0.134656145	UP	0.243188778	0.34	0.209936406	0.194846785	0.800166192	2.980541965	0.291594389
CDC7	0.000141622	6	0.134656145	UP	0.067163304	0.5	0.52215119	0.294619971	0.682617714	0.116511827	0.397309985
LRIG1	0.001069339	6	0.135231924	DOWN	-0.073276191	-0.38	-0.363187488	-0.118003771	-0.700173657	0.019327592	-0.24059563
MYO5A	0.001076532	6	0.135474208	DOWN	-0.257146958	-0.35	0.743476853	-0.276710502	-0.257955764	-0.35585291	-0.267333133
ADCY2	0.001082194	6	0.135522363	DOWN	-0.229570666	-0.23	-0.244033138	-0.486178106	-0.096954095	-0.814045102	-0.237016569
PTGS2	0.000154159	6	0.137603386	UP	0.102898209	-0.33	1.361627841	0.441240225	0.760229622	0.910260566	0.600734923
DNMT1	0.000155442	6	0.137603386	UP	0.159843228	0.14	0.490408511	0.188873219	0.555897331	0.470301055	0.329587137
NOTCH2	0.001112131	6	0.138595253	DOWN	-0.022126244	-0.47	-0.36780317	-0.086161849	-0.688631045	-0.244436789	-0.30611998
SPTBN1	0.001123061	6	0.139281236	DOWN	-0.043739906	-0.34	-0.081363888	-0.357046406	-0.344397557	-0.195886885	-0.267943443
ARMCX1	0.001130427	6	0.139520729	DOWN	0.044660743	-0.38	0.286364944	-0.101383269	-1.275020301	-0.358475564	-0.229929416
ABTB2	0.001141558	5	0.140220457	DOWN	-0.090829501	-0.46	-0.449610777	-0.226437769	NA	-0.178113745	-0.226437769
GPRC5A	0.001150778	6	0.140679858	DOWN	-0.158489724	-0.18	-0.163268414	-0.635810582	-0.437552188	-0.02602508	-0.171634207
VANGL2	0.001161907	6	0.141306407	DOWN	-0.075516711	0.03	-0.622414529	-0.063425226	-1.347300207	-0.185902255	-0.130709483
HERC2	0.001171085	6	0.141306407	DOWN	-0.053336966	-0.15	-0.160730241	-0.173828353	-0.192746812	-0.417236836	-0.167279297
CCNG2	0.001177356	6	0.141306407	DOWN	-0.0923796	-0.76	-0.283785129	-0.300883945	-0.828618743	0.635495976	-0.292334537
TRAF3IP2	0.00117792	6	0.141306407	DOWN	-0.071620191	-0.05	-0.756297797	-0.343452759	-0.093691102	-0.475676487	-0.21857193
SLC39A6	0.001198026	6	0.143049845	DOWN	-0.184187054	-0.39	0.955482803	0.220786537	-0.991315164	-0.670629377	-0.287093527
IRS1	0.001216989	6	0.143978987	DOWN	-0.004976193	-0.67	-0.202590734	-0.285292633	-0.211418348	-0.949147011	-0.24835549
CASZ1	0.001219346	6	0.143978987	DOWN	-0.177614226	-0.21	-0.77114517	0.062260047	-1.394868374	-0.385442846	-0.297721423
NFE2L1	0.00122307	6	0.143978987	DOWN	-0.033080989	-0.3	-0.536688869	-0.128846709	0.423750835	-0.515498559	-0.214423355
ATP2A2	0.001228241	6	0.143978987	DOWN	-0.083073563	-0.39	-0.418427853	-0.068744952	0.178932375	-0.184188771	-0.133631167
RHOBTB3	0.001237187	5	0.144021777	DOWN	-0.108535876	-0.7	-0.834032063	-0.168758514	NA	-0.171129061	-0.171129061
EFNA4	0.001242578	6	0.144021777	DOWN	-0.175733258	0.26	-0.661249989	-0.007405821	1.544684961	-0.608726328	-0.091569539
MBNL2	0.001247078	6	0.144021777	DOWN	-0.111383552	-0.37	1.016715174	-0.265544578	1.053433693	-0.315281979	-0.188464065
ANKRD50	0.001255504	6	0.144021777	DOWN	0.105482332	-0.5	0.272295558	-0.035198105	-1.185421753	-0.478595405	-0.256896755
CACHD1	0.00126531	6	0.144021777	DOWN	-0.115853013	-0.39	0.19333906	-0.186755261	-0.765348103	0.113204757	-0.151304137
PLPP2	0.001268367	5	0.144021777	DOWN	-0.11729786	NA	-0.677614376	0.290818026	-1.328951107	-0.980120013	-0.677614376
CLSTN2	0.001272	5	0.144021777	DOWN	0.006310145	-0.91	-0.204613007	-0.955652645	1.671127603	NA	-0.204613007
ZNF436	0.001273486	6	0.144021777	DOWN	0.035895603	-0.25	-0.604355887	-0.05253028	-1.044162867	-0.292249437	-0.271124718
FZD7	0.001284539	6	0.144634534	DOWN	-0.070632304	-0.46	-0.364376272	-0.182270891	-0.647799895	0.04637059	-0.273323581
RAB2A	0.001298227	6	0.14553752	DOWN	0.01797678	-0.38	0.503186257	0.118936161	0.764053102	-0.47777376	0.06845647
KANSL1	0.001311746	6	0.146276529	DOWN	-0.067449985	-0.09	-0.395087301	-0.276710399	-0.151797721	-0.011080528	-0.120898861
NPY1R	0.001321453	6	0.146276529	DOWN	-0.184271285	-0.7	-0.032061781	0.190765592	-1.299677931	0.031316702	-0.108166533
SMARCA1	0.001331407	6	0.146276529	DOWN	-0.08394039	-0.25	0.685927004	-0.117596365	-1.590884177	-0.170636698	-0.144116531
MANSC1	0.001333125	6	0.146276529	DOWN	-0.050908442	-0.33	-0.215438979	0.006277456	-0.521033254	-0.164079888	-0.189759433
SLC33A1	0.001333309	6	0.146276529	DOWN	-0.083966062	-0.21	0.135734821	-0.0894583	-0.78260897	-0.150988566	-0.120223433
SCARB1	0.001348455	6	0.147308676	DOWN	0.03549641	-0.32	-1.030315712	-0.380117936	1.199571913	-0.250927345	-0.285463673
NCF4	0.000174634	6	0.149440118	UP	0.150399276	0.64	-0.128366355	-0.044394211	1.770829453	1.19786083	0.395199638
LRP4	0.001376753	6	0.149762701	DOWN	-0.054445868	-0.16	-0.285934696	0.011063317	-0.601820371	-1.117241129	-0.222967348
ARF1	0.001393355	6	0.149985393	DOWN	-0.008203044	-0.14	-0.509538762	-0.254763907	-0.568824674	-0.143870316	-0.199317112
CRY2	0.001402169	6	0.149985393	DOWN	-0.01529045	-0.14	-1.009376504	-0.036644644	-0.407908813	-0.63341114	-0.273954407
CLDN12	0.001402169	6	0.149985393	DOWN	0.045027348	-0.56	0.126663139	0.027215623	0.160516407	-1.066756772	0.036121485
SCAP	0.001409586	6	0.150153061	DOWN	-0.03532006	-0.09	-0.620053877	-0.112153859	-0.051406884	-0.261434578	-0.101076929
SMAD1	0.001430939	6	0.150836413	DOWN	-0.026384108	-0.63	-0.055228608	-0.114016385	-0.679467707	-0.106637261	-0.110326823
DENND5B	0.001431621	5	0.150836413	DOWN	-0.174386953	-0.56	-0.130546147	-0.398198756	NA	-0.09479023	-0.174386953
SEMA6D	0.001433627	6	0.150836413	DOWN	-0.079886547	-0.23	-0.044886719	-0.440494088	-0.732821296	-0.007926119	-0.154943274
CLIP1	0.001443316	6	0.151235989	DOWN	-0.07664626	-0.22	1.215927557	-0.165730588	-0.433481718	-0.494486995	-0.192865294
OTUD7B	0.001451826	4	0.151509241	DOWN	-0.137051702	NA	NA	-0.244120075	-0.920676306	-0.313667851	-0.278893963
ADAMTS17	0.001461148	4	0.151864726	DOWN	-0.363240395	-0.04	-0.020023225	-0.69760152	NA	NA	-0.201620197
PSRC1	0.001468957	6	0.152060729	DOWN	-0.186200882	-0.14	-0.233589801	-0.401275818	-0.538973824	-0.755346159	-0.31743281
PPP1R26	0.001484121	6	0.153013446	DOWN	-0.076319395	-0.11	-0.438884573	-0.209792059	-0.285557448	-0.047500245	-0.159896029
TAP2	0.000185488	6	0.153607978	UP	0.185956683	0.33	0.232145433	0.150665861	1.197658639	0.96794679	0.281072716
TNPO2	0.001530397	6	0.155660705	DOWN	-0.079114881	-0.08	-0.49105859	-0.043688333	-0.042512586	-0.113969014	-0.079557441
NAV1	0.001531818	6	0.155660705	DOWN	-0.064310253	-0.09	-0.368730508	-0.509147553	-0.855774059	-0.024225533	-0.229365254
TCAF1	0.001534672	5	0.155660705	DOWN	-0.086111814	NA	-0.500129547	-0.062979134	-0.734542721	-0.149773797	-0.149773797
KLF5	0.001540209	6	0.155660705	DOWN	-0.173075039	-0.65	0.432754427	0.133934895	-0.251564675	-0.690733801	-0.212319857
ZFAND3	0.001545335	6	0.155660705	DOWN	-0.084633907	-0.37	-0.566598195	-0.06795847	-0.31681855	0.110924166	-0.200726229
C1ORF21	0.001546178	6	0.155660705	DOWN	-0.085262791	-0.04	-0.093976242	0.192225711	-1.253183446	-0.789138655	-0.089619516
HEY1	0.00157505	6	0.157947943	DOWN	-0.040446268	-0.22	0.017522916	-0.468673694	-1.203847889	-1.403136822	-0.344336847
WDR13	0.001588573	6	0.158684213	DOWN	-0.070369697	0.2	-0.98769423	-0.076152419	-0.513143488	-0.163601282	-0.11987685
KIF3A	0.001600262	5	0.158849645	DOWN	-0.074365761	-0.12	NA	-0.307612676	-1.197267278	-0.42285781	-0.307612676
SRPK2	0.001602604	6	0.158849645	DOWN	-0.110159124	-0.48	0.239926089	-0.133776613	1.204283805	-0.437080883	-0.121967868
GNAL	0.001615511	5	0.159513071	DOWN	-0.305073736	0.07	-0.125453261	-0.218731961	NA	-0.528443419	-0.218731961
XAF1	0.000209577	6	0.160754967	UP	0.081160032	0.98	1.434994316	-0.318270231	0.477411334	1.646138272	0.728705667
RASAL3	0.000213595	5	0.160754967	UP	0.226923526	0.75	-0.332633799	-0.076357204	NA	2.155467512	0.226923526
SP110	0.000220073	6	0.160754967	UP	0.126889087	0.32	0.447578126	-0.203123972	0.620862521	0.766500417	0.383789063
TIGIT	0.000223542	5	0.160754967	UP	0.162651187	0.87	0.00205118	NA	1.754370679	3.715744221	0.87
MAGOH	0.000242436	6	0.160754967	UP	0.101485933	0.3	0.722403231	0.153831761	1.372698435	0.009123223	0.226915881
SRGN	0.000248258	6	0.160754967	UP	0.273274324	-0.28	0.789002813	-0.097507969	2.135929596	0.969169339	0.531138569
HAPLN3	0.000249824	5	0.160754967	UP	0.218498283	0.61	-0.136178046	-0.080020804	NA	1.965430414	0.218498283
CASP4	0.000273475	6	0.160754967	UP	0.153114909	0.33	1.213656731	0.086183325	0.185377983	0.214604166	0.199991075
RNASEH2B	0.000274152	6	0.160754967	UP	0.087744622	0.19	0.495899139	0.166805044	0.086584685	0.299383074	0.178402522
ACAP1	0.000279924	6	0.160754967	UP	0.142446782	0.66	-0.454309877	-0.214642706	2.167535667	1.971679303	0.401223391
OSBPL3	0.000279964	6	0.160754967	UP	0.090369498	0.23	0.287816477	0.116103059	0.467275361	0.081471677	0.173051529
CD52	0.000280706	6	0.160754967	UP	0.112274871	0.77	0.852947089	-0.202328036	1.830545505	1.934353648	0.811473545
LSM7	0.000291538	6	0.160754967	UP	0.050837082	0.48	0.807187752	0.154648085	0.406791671	0.237826952	0.322309311
CD58	0.000299504	6	0.160754967	UP	0.102957718	0.01	1.563598203	0.3147514	0.612727873	0.32581623	0.320283815
CYP2S1	0.000300089	6	0.160754967	UP	0.029177321	0.5	-0.53968836	0.139237539	1.901242208	0.330435438	0.234836489
LAT2	0.00030057	6	0.160754967	UP	0.105539013	0.49	0.079759347	0.112568631	1.498266604	1.784546455	0.301284316
CCL5	0.000313068	5	0.161113225	UP	0.051849267	NA	0.808215037	-0.180495873	3.514268194	3.27915036	0.808215037
NASP	0.000313792	6	0.161113225	UP	0.124022041	0.48	0.485666897	0.161806261	-0.732762841	0.225792453	0.193799357
DUSP3	0.001644578	6	0.161760971	DOWN	-0.025589664	-0.08	-0.246885927	-0.055952357	-0.246460955	-0.00099025	-0.067976179
PSMB8	0.000338067	6	0.163416421	UP	0.146958891	0.34	0.165867188	0.021741658	1.246492651	0.560481396	0.252933594
GPR183	0.00033963	6	0.163416421	UP	0.424573067	-0.28	0.957550288	-0.094893233	2.60998336	0.140578054	0.282575561
SAMD9	0.000355693	5	0.163416421	UP	0.154158792	NA	0.806040848	0.059514365	1.678001719	0.786412735	0.786412735
CKS2	0.000364072	6	0.163416421	UP	0.054089648	0.52	1.491324127	0.333555137	1.419700885	0.064856195	0.426777568
CD247	0.000367268	5	0.163416421	UP	0.063853053	0.61	0.432892151	NA	2.843345667	2.694473691	0.61
POGLUT1	0.000378026	6	0.163416421	UP	0.052702508	0.16	0.310390744	0.218791773	1.434310792	0.13771665	0.189395886
WAS	0.000385297	6	0.163416421	UP	0.210301109	0.48	-0.552230664	-0.108352759	0.683088002	1.344270527	0.345150554
ADAM8	0.000391687	6	0.163416421	UP	0.137077526	0.63	-0.024987928	-0.053087195	1.570013797	1.329253474	0.383538763
PCNT	0.000392422	6	0.163416421	UP	0.178988585	0.35	0.421160832	0.103309139	0.547306869	0.065354082	0.264494292
GZMH	0.00039598	6	0.163416421	UP	-0.004316582	0.7	0.051863259	0.116581563	4.454941455	3.065013011	0.408290782
IRF9	0.000399458	6	0.163416421	UP	0.146398766	0.62	0.113396513	-0.023967871	0.965512862	1.277996907	0.383199383
RPS27	0.000400365	6	0.163416421	UP	0.186988516	0.59	1.963651999	0.007533239	-0.144589686	0.072094688	0.129541602
MRPS15	0.000411265	6	0.163416421	UP	0.092851075	0.39	1.115687223	0.176302766	0.584307663	-0.013351681	0.283151383
TIMELESS	0.000417752	6	0.163416421	UP	0.118723412	0.41	0.2866052	0.268138502	0.485427372	0.05905107	0.277371851
FANCD2	0.000424049	6	0.163416421	UP	0.037480298	0.81	0.276558847	0.161093148	1.827381992	0.268044256	0.272301552
CD3D	0.000425767	6	0.163416421	UP	0.094315993	0.74	0.632226477	-0.30429237	3.714167638	3.106009111	0.686113239
MANF	0.000426492	6	0.163416421	UP	0.223347588	0.37	0.331635412	0.05282431	0.269346061	0.063442917	0.246346825
PSEN2	0.00167652	6	0.164273373	DOWN	-0.189575629	-0.15	-0.55670266	-0.344014661	0.934174941	-0.37448463	-0.266795145
TSPAN6	0.001705467	6	0.166474374	DOWN	-0.082470527	-0.53	0.120795156	-0.373899897	-1.07960428	-0.161005972	-0.267452935
ANO1	0.001723366	6	0.166951942	DOWN	-0.327071962	-0.17	-0.178287065	0.092116671	-0.728541521	-0.842185537	-0.252679513
CCNI	0.001723366	6	0.166951942	DOWN	0.105250773	-0.44	-0.575365184	-0.060370297	0.601920966	0.002743558	-0.02881337
TMSB10	0.000442992	6	0.167242391	UP	0.16021614	0.54	0.677138323	-0.054744938	0.44393582	1.203373944	0.49196791
SPAG1	0.000464341	6	0.167436224	UP	0.132044306	-0.44	0.197203763	0.236950795	2.723722482	0.627631176	0.217077279
RBX1	0.000464567	6	0.167436224	UP	0.055719489	0.41	0.895227159	0.167074578	0.531889636	0.036339892	0.288537289
PIK3CG	0.0004749	6	0.167436224	UP	0.201017942	-0.59	-0.138856524	0.002451373	1.68007818	1.573989494	0.101734658
UPF3B	0.0004749	6	0.167436224	UP	-0.052226197	0.77	1.565368244	0.218893082	0.113940487	0.094133724	0.166416784
PSME1	0.000476116	6	0.167436224	UP	0.144804662	0.39	0.199207135	-0.008939505	0.673249087	0.677501564	0.294603568
PSMC3	0.000483281	6	0.167659263	UP	0.045297564	0.29	0.371212903	0.122383857	0.048981672	0.08304585	0.102714854
IL32	0.00049419	6	0.168863233	UP	0.190024948	0.53	0.167173279	-0.295702794	2.53337868	2.867898186	0.360012474
CDADC1	0.000500377	6	0.168863233	UP	0.118715089	0.12	0.088420951	0.119011463	0.099809312	0.138387736	0.118863276
DDX39A	0.000519126	6	0.168863233	UP	0.12182878	0.4	0.173490962	0.150366159	0.437911988	0.076558562	0.161928561
JAML	0.000528114	5	0.168863233	UP	0.221474751	NA	0.393862111	-0.25927789	3.086646522	1.814134738	0.393862111
NUCB2	0.000537863	6	0.168863233	UP	0.052798665	0.29	1.297732498	0.139994939	0.049447876	0.23302593	0.186510435
CYTH4	0.000539207	6	0.168863233	UP	0.203833172	0.3	0.255729317	-0.086754187	1.479499389	1.826881673	0.277864658
PAK1IP1	0.000546509	6	0.168863233	UP	-0.016522141	0.33	1.526040529	0.156409026	1.538045736	-0.387369444	0.243204513
PSMB9	0.000558034	6	0.168863233	UP	0.270510885	0.57	0.101276463	-0.146446797	-0.328505714	1.325143253	0.185893674
RAD51C	0.00056185	6	0.168863233	UP	-0.055027921	0.32	0.994074288	0.172252114	1.439006835	0.00496911	0.246126057
RFC4	0.000562074	6	0.168863233	UP	0.051247265	0.61	1.15110497	0.117539341	0.918276134	0.047992628	0.36376967
ANXA2R	0.000563926	6	0.168863233	UP	0.091452653	0.69	0.670344159	0.107135352	0.776295669	2.061869376	0.68017208
RPL26L1	0.000565684	6	0.168863233	UP	0.009661548	0.53	1.767033907	0.073916593	1.368460047	0.07139586	0.301958297
DCAF7	0.001757043	6	0.169574494	DOWN	0.120686644	-0.29	-0.680664023	-0.232267056	0.986717329	0.09557304	-0.068347008
SLITRK2	0.001764586	5	0.16966458	DOWN	-0.089485369	-0.67	-0.105270277	NA	-1.116142015	-0.981484939	-0.67
LARP1	0.001783097	6	0.169822876	DOWN	-0.068691131	-0.14	-0.309534622	0.1108807	-0.512099343	-0.235704288	-0.187852144
SDHC	0.001786676	6	0.169822876	DOWN	-0.014602592	-0.29	-0.090755883	-0.168312542	-0.338699961	-0.008117093	-0.129534212
TMEM154	0.001788107	6	0.169822876	DOWN	-0.125691091	-0.53	-0.232753004	0.166437076	-1.030809317	-0.37412393	-0.303438467
AKT2	0.001792692	6	0.169822876	DOWN	-0.105811065	-0.11	-0.404826668	-0.088254566	0.897646829	-0.131139796	-0.107905532
CHST3	0.001814323	6	0.171240116	DOWN	-0.013007127	-0.11	-0.363855873	-0.144266959	-0.412417088	-0.5514917	-0.254061416
RFTN2	0.001839013	6	0.172135481	DOWN	-0.040833965	-0.47	-0.053638221	-0.355472659	-0.553973813	-0.102840055	-0.229156357
SLC25A23	0.001840669	6	0.172135481	DOWN	-0.107205193	-0.23	-0.61702777	-0.11942677	-0.271670327	0.003607843	-0.174713385
EPAS1	0.001848967	6	0.172135481	DOWN	-0.041296658	-0.53	-0.120512062	-0.032193855	-0.532169788	-0.013734935	-0.08090436
CYGB	0.001850631	6	0.172135481	DOWN	-0.127251399	-0.25	-1.350847348	-0.56965653	-0.02554666	-0.02726878	-0.1886257
CDK2	0.001862309	6	0.172152535	DOWN	-0.160140682	-0.09	-0.223055415	-0.131368573	-0.021197406	-0.618965667	-0.145754628
MED17	0.00186901	6	0.172152535	DOWN	-0.06829107	-0.07	-0.111453727	-0.212403807	-0.335723949	-0.202593431	-0.157023579
DPP8	0.001870932	6	0.172152535	DOWN	-0.063539738	-0.23	0.128447857	-0.044324692	-1.376041512	-0.141110566	-0.102325152
PSMD4	0.000589809	6	0.173548281	UP	0.094045479	0.33	0.317250468	0.070152667	1.483411893	-0.079079494	0.205647973
MCM3	0.000594899	6	0.173548281	UP	0.084486152	0.31	0.50977136	0.072393567	1.371790042	0.101326677	0.205663339
RASSF6	0.001895925	6	0.173829249	DOWN	-0.138697803	-0.31	0.352547668	-0.293039796	-1.905219804	-0.128425289	-0.215868799
FOXO4	0.001910045	6	0.174500584	DOWN	-0.118098065	-0.3	-0.852558025	0.155901393	-0.01920805	0.094797577	-0.068653057
IFIT1	0.00060497	6	0.174503336	UP	0.216549965	0.1	1.539510341	-0.116621875	-0.08583388	1.466705143	0.158274983
DSG2	0.001921615	6	0.174935127	DOWN	-0.175274846	-0.76	0.023206277	-0.364912258	-1.480995102	-0.059144823	-0.270093552
MKI67	0.000634062	6	0.175218106	UP	0.062676643	0.63	0.063632135	0.303889372	1.41593819	0.080911734	0.192400553
NMI	0.000637109	6	0.175218106	UP	0.134131701	0.37	0.762832889	0.039398259	-0.097083354	0.476942048	0.25206585
CHMP5	0.000642653	6	0.175218106	UP	0.138257933	-0.18	1.582596776	0.165806056	2.282123635	-0.093659525	0.152031994
BLM	0.000645759	6	0.175218106	UP	0.079113483	0.38	0.24726055	0.126589097	-0.877516326	0.777495628	0.186924824
MND1	0.000659701	6	0.175218106	UP	0.054869655	0.77	0.73819407	0.217823521	0.343476352	0.039268907	0.280649936
ZWINT	0.000671053	6	0.175218106	UP	0.054418603	0.27	0.463259289	0.247087279	1.229481975	0.041670028	0.25854364
POLE4	0.000676789	6	0.175218106	UP	0.086590136	0.35	0.603396954	0.06719852	0.522588405	0.184411805	0.267205903
HMGB2	0.000679673	6	0.175218106	UP	0.044810588	0.17	1.481398633	0.131951074	0.220975465	0.217921767	0.193960884
TYMP	0.000698101	6	0.175218106	UP	0.198888802	0.47	-0.196741072	-0.207947137	1.0686339	1.651803825	0.334444401
FAM24B	0.000717344	6	0.175218106	UP	0.057503688	1.24	0.481819894	0.270868134	0.377614426	0.039708618	0.32424128
TMEM120B	0.000719902	5	0.175218106	UP	0.008632587	0.37	NA	0.188646078	-0.090192579	0.982884817	0.188646078
ATP6V0E1	0.000723409	6	0.175218106	UP	0.038601648	0.09	0.27377976	0.228617685	0.721152269	0.108532951	0.168575318
DTL	0.000739531	6	0.175218106	UP	0.039986612	0.17	0.079277363	0.277568458	0.015810283	0.04202181	0.060649587
ICOS	0.000742644	5	0.175218106	UP	0.204336406	0.64	0.224458169	NA	2.179982256	2.678936161	0.64
SLAMF8	0.000744527	6	0.175218106	UP	0.251935627	0.55	-0.116579282	-0.163175436	3.290280347	0.392231345	0.322083486
LYZ	0.000746596	6	0.175218106	UP	0.069951573	-0.15	0.681886393	-0.14869291	2.807584347	2.194324114	0.375918983
MAP4K1	0.000752827	6	0.175218106	UP	0.194669281	0.68	0.117661569	-0.210733698	0.615998501	2.028661761	0.405333891
SEC61B	0.00076547	6	0.175218106	UP	0.060783144	0.11	0.453408744	0.041267103	0.153159557	0.15868707	0.131579779
TYMS	0.00076776	6	0.175218106	UP	0.110890327	0.33	0.676384247	0.254523774	-0.218028079	0.205885058	0.230204416
TRIM5	0.000769465	6	0.175218106	UP	0.080876298	0.1	0.29668573	0.095439293	0.149861826	0.445139144	0.124930913
CD3G	0.000782564	6	0.175218106	UP	0.107130572	0.21	0.115698068	-0.328830082	2.673554377	2.664202881	0.162849034
JTB	0.00078318	6	0.175218106	UP	0.142750242	0.24	0.102589719	0.055007968	1.765881762	0.02769261	0.12266998
SNRPF	0.000784564	6	0.175218106	UP	-0.024639246	0.53	0.658827732	0.196178162	1.556517825	-0.017580077	0.363089081
TRAF5	0.000797532	6	0.175218106	UP	0.200813815	0.44	0.32954341	-0.31397727	-0.278149642	0.709202578	0.265178613
HINT1	0.000800296	6	0.175218106	UP	0.081781199	0.21	0.85120271	0.081327474	0.26347513	-0.123750438	0.1458906
TRIM22	0.000803971	6	0.175218106	UP	0.187135177	0.04	1.055935986	-0.071570965	0.761393633	1.524067961	0.474264405
LMO1	0.000804074	6	0.175218106	UP	0.114097767	0.63	-0.250550012	0.373100729	1.187586133	0.025692032	0.243599248
RANBP1	0.000805381	6	0.175218106	UP	0.065298395	0.35	0.762134106	0.225314002	-0.000675117	0.042363368	0.145306199
PSMA5	0.000816256	6	0.175713591	UP	0.052180434	0.13	0.930756138	0.049227671	0.767566038	0.12995151	0.129975755
SKAP1	0.000822153	6	0.175713591	UP	0.113200432	0.45	0.36370294	-0.11676338	1.014863637	2.73301832	0.40685147
PSME2	0.000829978	6	0.175713591	UP	0.100384714	0.66	0.934808114	-0.105097878	0.32762422	0.93607044	0.49381211
WDR59	0.000862748	6	0.175713591	UP	0.057379249	0.34	0.043129603	0.170783032	0.387944757	0.119980674	0.145381853
GEMIN6	0.00086728	6	0.175713591	UP	0.089627179	0.42	1.128143754	0.192011302	0.824742919	-0.021029205	0.306005651
INVS	0.00088642	6	0.175713591	UP	-0.013104889	0.28	0.216037675	0.185921275	0.978946616	0.320270803	0.248018837
FKBP11	0.000888457	6	0.175713591	UP	0.095194207	0.55	0.412556412	-0.076304976	0.117528847	1.029890594	0.265042629
CD27	0.000899444	6	0.175713591	UP	0.195697918	0.38	0.114074476	-0.08815337	2.154574815	3.693873976	0.287848959
NSMCE4A	0.000907743	6	0.175713591	UP	0.045683998	0.38	1.291644167	0.128772893	-0.014965028	0.088084101	0.108428497
CEP55	0.000908662	6	0.175713591	UP	0.018211348	0.2	0.756132144	0.319069027	0.79850876	0.214637666	0.266853347
HELLS	0.00091011	6	0.175713591	UP	0.096031788	-0.12	0.401572203	0.230058539	0.387198573	0.204730112	0.217394325
PLBD1	0.000910504	6	0.175713591	UP	0.03883893	0.13	0.57515357	0.232544615	0.888652595	0.161550451	0.197047533
CCNA2	0.000915166	6	0.175713591	UP	0.004998601	-0.21	0.661489861	0.521308817	1.894592155	-0.002557974	0.263153709
ZNF22	0.000916973	6	0.175713591	UP	0.063890766	0.11	0.609748	0.111684687	0.129124566	0.133913434	0.120404627
RPL39L	0.000916973	6	0.175713591	UP	0.046682948	0.37	0.460258417	0.07742242	0.824529787	0.093589401	0.2317947
ARHGAP15	0.000917171	6	0.175713591	UP	0.183853057	0.32	0.447499215	-0.335710876	0.692158908	1.581234889	0.383749607
SULF2	0.000924413	6	0.175789028	UP	0.044348012	0.32	0.357887663	0.22602182	0.861733416	0.337691199	0.3288456
SNX16	0.00194073	6	0.176050962	DOWN	-0.047933195	-0.51	0.711304906	0.380675771	-1.525776818	-0.485549553	-0.266741374
GULP1	0.001959262	6	0.176536145	DOWN	-0.143257511	-0.57	0.155557776	-0.152701901	-0.525885394	-0.922020348	-0.339293648
AHCYL1	0.001962141	6	0.176536145	DOWN	-0.062041617	-0.14	-0.302465446	-0.062797677	0.238418505	-0.205269794	-0.101398838
FLRT3	0.001966708	6	0.176536145	DOWN	-0.072024868	-0.74	-0.056396712	0.070970194	-1.891674635	-0.822423976	-0.406012434
LST1	0.000943423	6	0.176934612	UP	0.196899195	0.66	-0.425944483	-0.036045284	0.66226457	0.429733178	0.313316186
RRM2	0.00095519	6	0.176934612	UP	-0.028811027	0.43	0.304506827	0.384162237	2.634500253	0.084857918	0.344334532
TMEM243	0.000962371	6	0.176934612	UP	0.035355535	0.09	0.772011217	0.066801143	0.340003686	0.438532807	0.215001843
SETD4	0.000977966	5	0.176934612	UP	-0.101242669	0.47	0.33859228	0.18031956	NA	-0.450531611	0.18031956
GINS2	0.000985763	6	0.176934612	UP	0.046211962	0.57	0.558011386	0.310692373	0.637574309	0.101561452	0.434351879
PILRA	0.00099872	6	0.176934612	UP	0.235997313	0.72	-0.492439808	-0.081350162	3.842374269	0.421638959	0.328818136
EEF1B2	0.001016046	6	0.176934612	UP	0.15988693	0.23	1.360986733	0.048791199	0.484971839	-0.275640331	0.194943465
CD96	0.001024316	5	0.176934612	UP	0.068931689	0.47	0.394371084	NA	3.325623417	2.93026967	0.47
KIF4A	0.001035129	5	0.176934612	UP	-0.006862076	0.5	0.489246086	0.298839475	1.221248113	NA	0.489246086
TACC3	0.001064416	6	0.176934612	UP	0.039250548	0.44	-0.161541333	0.248810991	1.711566732	0.499156888	0.344405496
CD2	0.00107173	6	0.176934612	UP	0.119221957	0.76	0.450452378	-0.335516016	2.670268336	2.669451249	0.605226189
DUSP12	0.001075752	6	0.176934612	UP	0.119759653	0.22	0.685273852	0.100554317	0.682237349	-0.066473791	0.169879826
CACYBP	0.0010883	6	0.176934612	UP	0.200631071	0.11	1.161615886	0.100099255	1.858861563	-0.16302571	0.155315536
CST7	0.001099808	6	0.176934612	UP	0.180367827	0.53	-0.015916778	-0.21941093	1.358060044	1.19286135	0.355183914
SLX4IP	0.001103451	6	0.176934612	UP	0.110329981	0.78	0.164358559	0.116324707	-0.034081061	0.02867604	0.113327344
NUSAP1	0.001103451	6	0.176934612	UP	0.024778755	0.22	0.751301676	0.302976855	0.433788993	0.015050757	0.261488428
CHRNB1	0.001124159	6	0.176934612	UP	0.036270214	0.2	0.22773093	0.184763057	0.261022993	0.174170065	0.192381528
TPX2	0.00113408	6	0.176934612	UP	0.08298083	0.34	0.391161505	0.488852214	1.412140005	0.014188649	0.365580752
SDF2	0.001135187	6	0.176934612	UP	0.142547455	0.19	0.217909669	0.104387156	0.460933853	0.0079969	0.166273727
LINC00467	0.001144549	6	0.176934612	UP	0.04472787	0.46	1.307217074	-0.104137189	1.498610152	0.383136068	0.421568034
DYNLT1	0.001145189	6	0.176934612	UP	0.059660332	0.29	1.152082418	0.044168427	0.235178154	0.102273456	0.168725805
MAPKAPK5-AS1	0.001155941	6	0.176934612	UP	0.124950249	0.29	0.761623374	0.220321724	-0.150122511	-0.111103532	0.172635987
U2AF1L4	0.001169743	6	0.176934612	UP	-0.001350401	0.83	0.00378257	-0.058704624	-0.62001227	0.762552643	0.001216085
C8ORF76	0.001190538	6	0.176934612	UP	0.167487176	0.23	0.774019923	0.053820273	0.868014584	0.053334763	0.198743588
ARHGDIB	0.001199785	6	0.176934612	UP	0.229372163	0.34	0.480856715	0.085546512	-0.037012772	1.510020301	0.284686081
CSNK2B	0.001200945	6	0.176934612	UP	0.049187987	0.49	0.054446673	0.072452429	0.150211211	0.054716669	0.063584549
CASP3	0.001202343	6	0.176934612	UP	0.168774648	-0.03	0.524826208	0.189792456	0.712020353	0.124081814	0.179283552
SP140L	0.001210646	6	0.176934612	UP	0.102847152	0.51	0.120213895	-0.23761464	1.544873758	1.381157951	0.315106948
CXCL9	0.001216989	6	0.176934612	UP	0.022863478	0.96	1.889900253	0.204248391	1.437718705	4.93651111	1.198859352
IL12RB1	0.001220093	5	0.176934612	UP	NA	0.61	0.058404939	0.184694575	2.159200039	2.697778136	0.61
NKG7	0.001220341	6	0.176934612	UP	0.008549826	0.63	0.14626245	0.0165976	3.136654983	2.898665482	0.388131225
CISD2	0.001221986	6	0.176934612	UP	0.112239969	0.29	0.571697094	0.222389524	0.347346637	0.012537453	0.256194762
TAF8	0.001229068	6	0.176934612	UP	0.083788898	0.08	0.07536371	0.04755887	0.073737012	0.076538694	0.075951202
ABI2	0.00124214	6	0.176934612	UP	0.116915348	0.06	1.026292355	0.18622808	0.510368628	0.428348837	0.307288458
SH2D2A	0.001246038	5	0.176934612	UP	0.038991368	1.02	0.015682816	NA	-0.650334893	2.900657624	0.038991368
CENPK	0.001246922	6	0.176934612	UP	0.063479818	0.24	0.799691198	0.464510602	1.4491623	0.203325268	0.352255301
KPNA2	0.001267417	6	0.176934612	UP	0.036097716	0.15	0.280395252	0.17672688	0.821644489	0.127038873	0.16336344
JAK2	0.001284539	6	0.176934612	UP	0.121296181	-0.37	0.528404351	0.156851148	0.339796122	0.274409224	0.215630186
BNIPL	0.001294808	6	0.176934612	UP	-0.006809051	0.37	-0.376207028	0.158490069	3.369363985	-0.529674514	0.075840509
AP4B1	0.001308614	6	0.176934612	UP	0.192083817	0.58	0.309548776	-0.047589467	0.590958837	0.394983042	0.352265909
CPSF3	0.001316751	6	0.176934612	UP	0.106237636	0.18	0.737241775	0.10386824	0.53077199	0.00868055	0.143118818
UBASH3A	0.001324719	5	0.176934612	UP	0.0392354	0.51	-0.048555623	NA	2.50636651	2.978553452	0.51
NCBP1	0.001326807	6	0.176934612	UP	0.069394393	0.1	0.495083535	0.068545862	0.192275648	0.008090429	0.084697197
CHEK2	0.00133712	6	0.176934612	UP	0.077345232	0.48	0.330435788	0.265098725	-0.927615723	0.193646476	0.2293726
WNT10A	0.00134094	6	0.176934612	UP	0.167430085	0.42	-0.627961651	0.201339552	2.026803338	0.18095934	0.191149446
TWF1	0.001346591	6	0.176934612	UP	0.15538596	-0.63	0.310278876	0.221803557	2.388526844	-0.419598918	0.188594759
PARP2	0.001362651	6	0.176934612	UP	0.128398962	0.45	0.393637499	0.075252918	1.193540475	-0.093101905	0.261018231
ARL9	0.00136588	6	0.176934612	UP	0.098141219	1	1.505548737	0.406329906	0.319308436	-0.264753929	0.362819171
ISG20	0.001369115	6	0.176934612	UP	0.149335365	0.59	-0.10737128	-0.122890849	1.094597899	1.671862225	0.369667682
ELP6	0.001377659	6	0.176934612	UP	-0.103999761	0.27	0.306929955	0.201589487	0.475585615	0.174403298	0.235794744
SUPT7L	0.001385881	6	0.176934612	UP	0.168389116	0.33	0.042588346	0.130895975	-0.092322553	0.18720324	0.149642545
PTPN2	0.001401256	6	0.176934612	UP	0.00962887	0.27	1.223231088	0.127908846	2.090905555	0.229823307	0.249911654
HSPB3	0.001402169	6	0.176934612	UP	0.408443551	0.28	0.298096312	0.455716625	-0.154568578	-0.024911177	0.289048156
TAGAP	0.001402169	6	0.176934612	UP	0.135013435	-0.33	0.116613127	-0.062457619	3.12702003	1.401516659	0.125813281
GABBR1	0.001402169	6	0.176934612	UP	0.027691159	0.78	0.086329569	-0.125812916	-0.50870668	0.153411121	0.057010364
SLC6A11	0.001402169	5	0.176934612	UP	0.036208758	0.18	-0.244846078	0.477433274	0.192650709	NA	0.18
ACOT13	0.001402169	6	0.176934612	UP	-0.024126573	0.16	1.925228646	-0.026895696	0.167459023	-0.040051283	0.067936714
LAT	0.001402968	6	0.176934612	UP	0.073711119	0.45	0.445284141	0.083352644	0.359602974	2.848942166	0.402443557
ZBTB25	0.00141224	6	0.176934612	UP	0.031500705	0.16	0.147767364	0.092834261	0.63238068	0.260376491	0.153883682
AURKA	0.001424238	6	0.176934612	UP	0.075232565	0.27	0.488229235	0.204789875	-0.123000423	0.312536713	0.237394938
GPR68	0.00142497	6	0.176934612	UP	0.136768961	0.36	-0.353530074	0.010082527	1.653590253	1.527010608	0.24838448
RPSA	0.001426915	6	0.176934612	UP	0.137178955	0.13	0.112783842	0.026721072	0.006185781	0.005201421	0.069752457
ISG15	0.00145144	6	0.176934612	UP	0.16061703	0.67	0.454562286	-0.11079216	1.762241302	2.579868318	0.562281143
RAB13	0.00145144	6	0.176934612	UP	0.093926262	0.38	0.622834473	0.085269959	2.339133756	-0.136170764	0.236963131
UBE2F	0.001453476	6	0.176934612	UP	0.000281434	0.24	0.490608118	0.147180367	0.291023486	0.275840075	0.257920038
UBE2L6	0.001459599	6	0.176934612	UP	0.28006512	0.27	0.282960106	-0.032499515	0.2456503	1.232078409	0.27503256
IL21R	0.001461148	5	0.176934612	UP	NA	0.13	-0.111135257	0.022690229	2.962498231	2.433857293	0.13
AIM2	0.001469849	6	0.176934612	UP	0.059446727	0.7	0.220371332	-0.112297081	1.315088635	0.123367091	0.171869211
TRAPPC2L	0.001475833	6	0.176934612	UP	0.028884081	0.26	0.473362097	0.098293097	0.13284696	0.003065624	0.115570029
FCER1G	0.001479972	6	0.176934612	UP	0.197062597	0.39	0.142411511	0.083134792	1.343757024	0.201756611	0.199409604
ZSCAN29	0.001484121	6	0.176934612	UP	0.029791599	0.15	0.149433007	0.031841213	1.033355999	0.003435987	0.09063711
CCND2	0.001486366	6	0.176934612	UP	0.18272404	0.03	0.2731978	0.124666902	1.179982333	0.415523177	0.22796092
PSMA1	0.001486892	6	0.176934612	UP	0.097603839	0.26	0.762518295	0.038470682	0.180088791	0.00253196	0.138846315
ARHGAP9	0.001489359	6	0.176934612	UP	0.153779049	0.76	-0.215558144	-0.056924643	0.529800143	1.73823516	0.341789596
CD7	0.001489359	6	0.176934612	UP	0.059609598	0.64	0.044455971	0.108061645	0.886274653	3.230425536	0.374030822
CARD9	0.001493838	6	0.176934612	UP	0.053606899	0.63	0.054535388	0.05521238	1.553247676	0.320666089	0.187939235
ZDHHC6	0.001496764	6	0.176934612	UP	0.154446682	0.17	0.545606874	-0.058758613	0.31692209	0.329461498	0.243461045
TMX3	0.001496764	6	0.176934612	UP	0.103293057	-0.23	0.47702195	0.08682331	1.882191907	0.149169629	0.126231343
CLEC7A	0.001503609	6	0.176934612	UP	0.267845064	0.2	0.066480918	0.157552666	1.013341545	0.810063433	0.233922532
TSEN54	0.00151352	6	0.176934612	UP	0.096966819	0.44	-0.314249789	0.168347874	0.735369278	0.157195898	0.162771886
IFI30	0.00151757	6	0.176934612	UP	0.328850706	0.41	0.026537667	0.092105378	3.312432937	0.1813119	0.255081303
SAAL1	0.00151907	6	0.176934612	UP	0.081387206	0.19	0.602916276	0.04057649	0.163498965	0.111142615	0.13732079
FAM118B	0.001541063	6	0.176934612	UP	-0.068613622	0.22	0.201657507	0.0905814	0.978786623	0.178383216	0.190020361
LEO1	0.001547474	6	0.176934612	UP	0.079079124	0.49	1.644703269	0.273442587	0.634629546	-0.566047025	0.381721294
RGS19	0.001548761	6	0.176934612	UP	0.28212188	0.34	-0.256124518	0.125909457	0.811204902	0.439961014	0.31106094
ZNF101	0.00156625	6	0.176934612	UP	0.034410383	0.09	0.26111057	0.0832086	0.642890598	0.527287129	0.175555285
L3HYPDH	0.001566558	6	0.176934612	UP	0.048153595	0.28	0.569979281	0.183976626	1.105006523	-0.151340104	0.231988313
OASL	0.00157505	6	0.176934612	UP	0.118319736	0.68	0.087601346	0.119296788	2.138982292	3.221614336	0.399648394
CCM2	0.001577309	6	0.176934612	UP	0.237172688	0.16	-0.223019339	0.131757117	2.077377921	0.430144398	0.198586344
TNFRSF10B	0.00157985	6	0.176934612	UP	0.088068341	0.34	0.183255828	-0.065621807	0.441301472	0.77857185	0.261627914
ADAP2	0.001580904	6	0.176934612	UP	0.157606772	0.22	-0.167589863	0.351629618	1.089776589	0.556595296	0.285814809
LSM1	0.00159076	6	0.176934612	UP	0.121037998	0.16	1.150314243	0.111721661	0.312839881	-0.200780856	0.140518999
ALOX5	0.001592949	6	0.176934612	UP	0.234631363	0.39	-0.03829726	0.251390399	0.27754213	0.204934538	0.243010881
PTRHD1	0.001598378	6	0.176934612	UP	0.093433213	0.28	0.134501436	0.073822074	0.389979617	-0.000402085	0.113967325
ACIN1	0.001601325	6	0.176934612	UP	0.040808992	0.25	0.02848908	0.047764127	1.323022159	0.045390883	0.046577505
ANAPC1	0.001605755	6	0.176934612	UP	0.06900354	0.15	0.365788929	0.077955505	0.698709613	-0.000292116	0.113977753
UFC1	0.001610195	6	0.176934612	UP	0.116804933	0.26	0.500861683	0.182263	-0.065962063	0.055349063	0.149533967
DNAJC9	0.001612757	6	0.176934612	UP	0.146103894	0.28	1.016374842	0.229853827	0.320426844	-0.062520207	0.254926914
SS18L2	0.001620854	6	0.177066237	UP	0.122463628	0.4	0.71065195	0.117464741	-0.051017551	-0.018675492	0.119964184
ZSCAN18	0.001988088	6	0.177833446	DOWN	-0.084056681	0.12	-0.46139263	-0.226016948	-0.854267259	-0.151837306	-0.188927127
IL10RA	0.001638562	6	0.178242187	UP	0.207792226	0.06	-0.073668999	-0.199196694	3.007491903	1.322881561	0.133896113
GPATCH4	0.001650371	6	0.17841909	UP	0.029558194	0.69	1.219021231	0.167259662	1.339321753	-0.164405426	0.428629831
NME1	0.001654088	6	0.17841909	UP	0.06683096	0.46	0.434653748	0.216609557	0.769865342	-0.064708653	0.325631653
IFT20	0.001663248	5	0.178529292	UP	-0.016497045	0.37	1.221138275	-0.20500441	NA	0.17944477	0.17944477
FAM162A	0.001669018	6	0.178529292	UP	-0.046590425	0.37	1.282719157	0.111789557	1.207696188	-0.345595638	0.240894778
STX7	0.002003786	6	0.178615236	DOWN	-0.056608293	-0.3	0.814542229	-0.090998119	-1.138313799	-0.301389207	-0.195499059
SLC25A1	0.002018018	6	0.179261448	DOWN	-0.032260747	-0.12	-1.198005337	-0.212554187	-0.38050434	-0.112917671	-0.166277093
PTTG1	0.001691599	6	0.17955842	UP	-0.011516129	0.56	1.248555796	0.303316187	0.968480694	0.156831794	0.431658093
SNX10	0.001693176	6	0.17955842	UP	0.277502653	-0.65	0.107498464	0.007558993	3.027654545	0.809004697	0.192500559
EXOSC1	0.001699622	6	0.17955842	UP	0.0337899	0.39	0.714829103	0.031106236	0.480976145	-0.001986595	0.21189495
SLC26A2	0.002038132	6	0.180273655	DOWN	-0.154908474	-0.57	-0.159429401	-0.298308129	-0.800923393	0.241843785	-0.228868765
FOXQ1	0.002043457	5	0.180273655	DOWN	-0.066321765	-0.34	-0.700614224	-0.07082293	-0.530471801	NA	-0.34
IFNLR1	0.002059498	6	0.180449132	DOWN	-0.068449177	-0.22	-0.53766444	0.119012969	-1.146014434	-0.806414043	-0.37883222
SOX6	0.002059504	6	0.180449132	DOWN	-0.030256124	-0.31	-0.050243068	-0.256565169	-1.163193113	-1.088405854	-0.283282584
MYL6	0.001723006	6	0.180871661	UP	0.054526043	0.26	0.454186267	0.019971419	0.198055854	0.206196484	0.202126169
ALDH3A1	0.001726144	6	0.180871661	UP	0.18536385	0.31	0.233716667	0.485854327	-0.114753864	0.019738847	0.209540259
NSG1	0.002072891	6	0.181004257	DOWN	-0.216349651	-0.03	0.054485505	0.207428121	-1.170929336	-1.255009388	-0.123174825
ABHD17B	0.002089163	6	0.181192574	DOWN	-0.121153841	-0.24	-0.163996826	0.337563742	-1.205901515	-0.199131853	-0.181564339
SAMD4B	0.002089163	6	0.181192574	DOWN	-0.087964571	-0.12	-0.931511934	-0.290920326	1.960101381	-0.12819851	-0.124099255
FAM50A	0.001745072	6	0.181209484	UP	0.101874534	0.59	0.128368051	0.078284875	-0.063920167	0.243512326	0.115121293
CENPT	0.001745118	6	0.181209484	UP	0.091986672	0.67	-0.239118286	0.120335846	2.118307008	0.157312757	0.138824301
HLA-B	0.001765135	6	0.181209484	UP	0.232521165	0.19	-0.258971859	-0.076849815	0.860890601	0.915872314	0.211260582
PARP9	0.001768779	6	0.181209484	UP	0.134719622	0.27	0.614871378	-0.279788958	0.605742855	0.89032051	0.437871427
NCKAP1L	0.001773251	6	0.181209484	UP	0.311591816	0.19	-0.153402682	-0.133138936	1.062034209	1.313176034	0.250795908
NCEH1	0.001780704	6	0.181209484	UP	0.158034867	-0.53	0.188372189	0.176272452	0.877948904	0.707332907	0.18232232
SP100	0.001788107	6	0.181209484	UP	0.107539737	0.07	0.56359319	-0.068858972	1.001043625	0.248280354	0.177910045
BTK	0.001792692	6	0.181209484	UP	0.213807196	0.52	0.185086986	0.012534364	0.447640588	0.426566453	0.320186825
MYL12A	0.001795999	5	0.181209484	UP	0.155650762	NA	0.621481832	0.204028545	-0.037027197	0.431058523	0.204028545
SAMSN1	0.001799954	6	0.181209484	UP	0.181319862	-0.12	0.398439389	-0.125698636	1.575321516	1.925375807	0.289879625
JADE2	0.002105486	6	0.181382653	DOWN	-0.079039261	-0.32	-1.023735186	-0.169627745	-0.685264428	0.420194808	-0.244813873
SBF2	0.002105486	6	0.181382653	DOWN	-0.050136073	-0.45	0.18049561	-0.327150136	-1.128066571	-0.205969958	-0.266560047
ENTPD1	0.001814197	6	0.181929984	UP	0.235479219	0.09	-0.082004663	-0.072681937	2.251814081	1.226542745	0.16273961
BID	0.001826598	6	0.182460809	UP	0.164712202	0.14	0.1537633	-0.141097502	0.757293414	0.995921326	0.159237751
MPHOSPH9	0.00183584	6	0.182673212	UP	-0.006181525	0.31	0.221256445	0.122708061	0.929138262	0.369582365	0.265628223
CNTRL	0.001847918	6	0.183165074	UP	0.125391401	0.45	0.723264648	0.039272783	-0.562238351	0.52361991	0.2876957
RAI1	0.002133347	6	0.183168195	DOWN	-0.041436376	-0.38	-0.59705356	0.032028917	-0.638379412	-0.421921463	-0.400960731
CLEC2B	0.001873419	6	0.18404211	UP	0.208477552	0.58	1.280305682	0.248667232	0.369164459	-0.132067816	0.308915846
CLEC10A	0.001878273	6	0.18404211	UP	0.318939557	0.41	0.109143597	-0.145124675	1.425138616	0.254139981	0.286539769
CA12	0.00216418	5	0.184684166	DOWN	-0.166292538	NA	0.129734481	0.259070829	-1.294474499	-0.983543049	-0.166292538
PRSS8	0.002165392	6	0.184684166	DOWN	-0.082942384	-0.1	-0.980344081	-0.033163736	-0.253466298	-1.213630151	-0.176733149
IP6K1	0.002186339	6	0.185439369	DOWN	-0.077544625	-0.24	-1.15735595	0.027167468	-0.271299945	0.006900334	-0.158772312
EEF2K	0.002192044	6	0.185439369	DOWN	-0.1237145	-0.38	-0.302880876	0.219613281	-0.479097702	-0.631014982	-0.341440438
SPIN1	0.002195916	6	0.185439369	DOWN	-0.022445936	-0.5	-0.414570457	0.015638435	-0.335103918	-0.254375521	-0.294739719
GPD2	0.002205799	6	0.18551024	DOWN	-0.137610947	-0.47	0.167995952	0.108257224	-0.712927207	-0.274215122	-0.205913035
C11ORF68	0.002211208	6	0.18551024	DOWN	-0.070429271	0.1	-1.044508409	-0.070652039	-1.094501735	-0.143307178	-0.106979608
RNF123	0.002222919	6	0.185885273	DOWN	-0.089897084	-0.16	-0.503562634	0.04102631	-0.042045215	-0.058421672	-0.074159378
THAP6	0.001935404	6	0.187722885	UP	0.100302226	0.12	0.338425838	0.153528379	0.119354645	-0.009608061	0.119677322
RTCA	0.001937132	6	0.187722885	UP	0.150916752	0.05	0.640822436	0.035499362	0.875406647	0.076052523	0.113484638
IFI16	0.001938861	6	0.187722885	UP	0.090768196	0.11	1.502975412	0.034888235	1.081534073	0.212929767	0.161464883
NETO2	0.001949264	6	0.187722885	UP	0.018594289	0.21	0.24232696	0.171524353	1.5573363	0.324222827	0.22616348
COL13A1	0.001956984	6	0.187722885	UP	0.323553016	0.47	0.224448422	0.14583559	-0.214225125	0.194407833	0.209428127
C21ORF58	0.001959712	6	0.187722885	UP	0.045380556	0.65	0.171337499	0.204617716	1.251875988	-0.008426867	0.187977607
MARCKSL1	0.002258053	6	0.18821015	DOWN	-0.210720953	-0.16	-1.022237619	-0.686349676	0.825232363	0.275756495	-0.185360476
FZD3	0.002266137	6	0.188272709	DOWN	-0.333949067	-0.27	-0.127045775	-0.496566617	0.20583764	-0.550357444	-0.301974533
CD68	0.001984659	6	0.188927384	UP	0.207481438	1.09	-0.523749671	0.09440953	1.849470918	0.289254198	0.248367818
NFKBIE	0.001997447	6	0.188927384	UP	0.174362675	0.4	-0.210802365	-0.019478917	1.821813375	0.420102769	0.287181337
B2M	0.002001698	6	0.188927384	UP	0.182227307	-0.14	0.579123436	-0.192102505	0.322163145	0.568681329	0.252195226
STAMBPL1	0.002001724	6	0.188927384	UP	0.068954685	0.3	0.903280684	-0.057040578	2.272372732	0.601975119	0.450987559
KALRN	0.002287665	6	0.189448154	DOWN	-0.120605049	-0.25	-0.068036464	-0.367917013	-0.630009655	0.013364452	-0.185302524
UBE2T	0.002019344	6	0.189892301	UP	0.12409279	0.6	1.131802735	0.35390482	-0.193302974	-0.018797681	0.238998805
ITPKB	0.00231563	6	0.190855781	DOWN	-0.003379485	-0.28	-0.931864308	-0.195312885	0.527236257	0.028566266	-0.099346185
RHOBTB2	0.00232565	6	0.190855781	DOWN	-0.034251001	-0.28	-0.233607748	-0.047902657	-0.854471757	0.015697122	-0.140755202
MPDZ	0.002326966	6	0.190855781	DOWN	-0.052594447	-0.4	0.021435551	-0.348745306	-1.054806029	-0.148825952	-0.248785629
C1S	0.002037091	6	0.190862072	UP	0.252929035	-0.12	0.179948687	-0.190811765	2.049799819	1.518086407	0.216438861
DTWD2	0.002338799	6	0.191215404	DOWN	-0.119481546	-0.94	0.318047136	-0.110110699	-0.261445992	-0.149656673	-0.13456911
DLAT	0.002346982	6	0.191275321	DOWN	-0.04053204	-0.58	0.555245117	0.076247034	-0.498107627	-0.589927913	-0.269319833
SKP2	0.002054053	6	0.191751461	UP	0.119609232	0.09	0.38829406	0.111289993	0.311393357	-0.011305681	0.115449612
LY6E	0.002072846	6	0.192804677	UP	0.261955052	-0.03	-0.480594602	-0.336041406	0.736230321	1.256226323	0.115977526
DIXDC1	0.00238464	6	0.193729363	DOWN	-0.001904438	-0.58	-0.225209083	-0.277410103	-0.565505429	-0.057992168	-0.251309593
PLEKHA7	0.002392874	6	0.193785016	DOWN	-0.090228664	-0.2	-0.229163284	-0.058438929	-0.470215346	0.016084154	-0.145114332
ST3GAL4	0.002407761	6	0.194067899	DOWN	-0.177744386	-0.2	-0.476719657	-0.305152657	0.24756459	-0.443460058	-0.252576328
PIP4K2C	0.002411486	6	0.194067899	DOWN	-0.048460654	-0.23	-0.538176562	-0.029653139	0.019081101	-0.574532896	-0.139230327
PRKCE	0.002432119	5	0.195116782	DOWN	-0.085947677	-0.51	-0.217058658	-0.287019006	NA	-0.311160121	-0.287019006
SLC35E1	0.002453592	6	0.196226197	DOWN	-0.0923975	-0.21	-0.735870343	-0.067128823	-0.689884266	0.127673612	-0.15119875
VPS26B	0.00246902	6	0.196713989	DOWN	-0.061842202	-0.15	-0.517822289	0.121786007	-0.65241977	-0.256415991	-0.203207995
VAT1	0.002484373	6	0.196713989	DOWN	-0.116778594	-0.25	-0.841377355	0.043258394	-0.363802243	-0.543296661	-0.306901122
ECHDC3	0.002487145	6	0.196713989	DOWN	-0.08452483	-0.14	-0.514233675	-0.247385797	0.034137306	-0.676623319	-0.193692899
RPL21	0.002136523	5	0.196766131	UP	0.150708684	0.53	2.009559261	NA	-0.091548029	-0.146102738	0.150708684
PAIP2	0.002157837	6	0.196766131	UP	0.100224164	-0.1	0.994721116	0.071035624	0.621242164	0.125230544	0.112727354
PTPN6	0.002169258	6	0.196766131	UP	0.107771773	0.27	-0.39336023	0.037663162	1.694145365	0.825088673	0.188885887
ENY2	0.002174892	6	0.196766131	UP	0.023192224	0.05	1.806016714	0.092082935	0.057944426	0.119357091	0.075013681
PCGF1	0.002178702	6	0.196766131	UP	0.024053767	0.41	0.093085295	0.074399603	1.118671272	0.006807374	0.083742449
ADPGK	0.002182518	6	0.196766131	UP	0.026229564	0.09	0.080154853	0.042256239	-0.047286813	0.366658132	0.061205546
RNASET2	0.002182747	6	0.196766131	UP	0.190817855	0.45	-0.011305808	-0.182139298	0.209877951	1.128832803	0.200347903
RPAIN	0.002182747	6	0.196766131	UP	-0.064434193	0.2	1.320157975	0.182205219	2.075013006	-0.137464021	0.19110261
ELP5	0.002185799	6	0.196766131	UP	0.092384948	0.22	-0.279884741	0.215947894	0.395871679	0.148483081	0.182215487
SAMD3	0.002192081	6	0.196766131	UP	0.025963349	0.4	0.027998621	0.254832525	0.241127777	2.413350681	0.247980151
CDK1	0.002205529	6	0.197283391	UP	0.061052633	0.13	0.971324535	0.591992914	-0.031345875	-0.009149032	0.095526317
NDRG1	0.002521401	6	0.198375922	DOWN	-0.035698989	-0.18	-0.252741698	0.017171742	-0.258672664	-0.975950239	-0.216370849
MBP	0.002526836	6	0.198375922	DOWN	-0.096613944	-0.4	-0.518668635	-0.769842095	0.539888504	-0.01339265	-0.248306972
CDCA7	0.002231131	6	0.198498394	UP	0.121288763	0.24	0.807789954	0.308911415	0.725782093	-0.016495237	0.274455708
NOP10	0.002234576	6	0.198498394	UP	0.019648869	0.31	0.990674489	0.07592109	0.576941872	-0.001745061	0.192960545
GDF11	0.002549522	6	0.19900318	DOWN	-0.11650451	-0.12	-0.057577985	-0.246155964	-0.752887967	0.021834559	-0.118252255
SCD	0.002560018	6	0.19900318	DOWN	-0.300783397	-0.68	-0.63601223	-0.547741299	0.080395899	-0.943283477	-0.591876764
QKI	0.002563592	6	0.19900318	DOWN	-0.022725891	-0.56	0.206487673	-0.32630555	2.237652388	-0.001288391	-0.012007141
SEMA4B	0.002565833	6	0.19900318	DOWN	-0.168643759	0.12	-0.809298271	0.080494549	-0.025245153	-1.355846413	-0.096944456
WDFY4	0.002256776	6	0.199357448	UP	0.386799591	0.45	0.020879634	-0.109189333	2.14742227	0.160458649	0.27362912
CD8B	0.002274299	6	0.199357448	UP	0.134278713	0.4	0.121290918	0.140870002	-0.349031225	2.933272751	0.137574357
ZNF165	0.002287665	6	0.199357448	UP	0.065502968	0.5	0.505798406	0.085322843	1.56401686	0.080318564	0.292661422
ING2	0.002291749	6	0.199357448	UP	0.083272882	0.27	0.940284742	0.235968058	0.344413762	-0.045908671	0.252984029
COMMD7	0.002305593	6	0.199357448	UP	0.092416562	0.2	0.033771212	0.055549651	-0.226257084	0.257637654	0.073983106
SNX5	0.002305968	6	0.199357448	UP	0.225930079	-0.06	0.414760144	0.158119434	1.57238324	0.058292064	0.192024757
KLK8	0.002306371	6	0.199357448	UP	0.099666578	0.38	0.322780596	0.408564893	1.67054355	-0.187868581	0.351390298
CDC45	0.002306371	5	0.199357448	UP	0.064785166	0.62	0.541223283	NA	1.667359158	0.124086018	0.541223283
PTPN7	0.00231563	6	0.199486105	UP	0.070920922	0.65	0.0468163	-0.280466574	1.219281197	2.401866991	0.360460461
APOLD1	0.00258099	6	0.199575841	DOWN	-0.307698688	-0.43	-0.077659619	-0.446068756	-1.066816271	0.662658795	-0.368849344
KCNJ15	0.002345852	6	0.200681197	UP	0.008540169	0.16	0.130777569	0.131873872	0.137150421	0.066127644	0.13132572
CPM	0.00235962	6	0.200681197	UP	0.348970088	-0.3	0.097333056	0.262797002	0.712197049	0.489641893	0.305883545
CAPS	0.002361316	6	0.200681197	UP	0.193028036	0.53	-0.018922779	0.293633645	-0.248882144	0.518351777	0.243330841
DSE	0.002362607	6	0.200681197	UP	0.137536671	-0.46	0.620867464	0.134405057	1.019364671	0.147026637	0.142281654
TXNDC17	0.002368588	6	0.200681197	UP	0.107489375	0.34	1.423352217	0.061869054	1.002989616	-0.077320061	0.223744687
ZSWIM8	0.002604337	6	0.200776389	DOWN	-0.045128328	-0.14	-0.565978569	0.032412531	-0.030231928	-0.086021421	-0.065574875
MTHFD2	0.002386605	6	0.201384846	UP	0.067557397	-0.24	0.75742567	0.310810791	0.923048469	0.587068629	0.44893971
DNAJB11	0.002396999	6	0.201384846	UP	0.022110622	0.2	0.601078222	0.025720114	-0.138013491	-0.011043083	0.023915368
ENSA	0.002407761	6	0.201384846	UP	0.066302988	0.25	0.583051823	0.067562251	0.509322932	-0.155809329	0.158781125
OSER1	0.002414897	6	0.201384846	UP	0.018963384	0.26	0.621067227	0.130238212	0.769817366	-0.060345663	0.195119106
TMEM126A	0.002421878	6	0.201384846	UP	0.026320984	0.24	1.691260005	0.040325929	0.129852987	-0.016151414	0.085089458
ANXA1	0.002423961	6	0.201384846	UP	0.248118623	0.08	1.437458045	0.024621519	-0.019316416	0.292199865	0.164059311
MNDA	0.002444496	6	0.202435773	UP	0.27485406	0.17	0.285978649	-0.028818906	1.039692016	0.241137718	0.257995889
TANK	0.002459394	6	0.202535134	UP	0.06227891	-0.41	1.005059701	0.165814912	1.272184845	0.323038942	0.244426927
RPA3	0.00246902	6	0.202535134	UP	0.132145644	0.32	1.382614714	0.092573196	-0.57457932	0.139250452	0.135698048
HCST	0.002469363	6	0.202535134	UP	0.064113501	0.48	0.090216535	-0.180183367	1.274405299	1.908762343	0.285108268
DCAF16	0.002644409	6	0.203239465	DOWN	-0.04716355	-0.15	-0.190124638	0.030324675	-0.921106207	-0.155083445	-0.152541723
LINC01554	0.002660037	5	0.203239465	DOWN	-0.228482491	NA	0.118425601	-0.462872329	1.704852412	-1.796961714	-0.228482491
GAL3ST4	0.002660037	6	0.203239465	DOWN	-0.046081592	0.09	-0.744745018	0.120293446	-1.081152179	-0.499434122	-0.272757857
ITK	0.002500107	6	0.204403617	UP	0.185185804	0.36	0.263728366	-0.283690603	0.957387866	2.082109248	0.311864183
VLDLR	0.00269627	5	0.204536549	DOWN	-0.153246295	-0.32	0.364567466	-0.323636569	NA	-0.419664994	-0.32
FAM222B	0.002698636	6	0.204536549	DOWN	-0.051083399	-0.1	-0.799654821	-0.071190408	0.031359723	-0.070861385	-0.071025897
MTSS1	0.002700915	6	0.204536549	DOWN	-0.071789046	-0.36	-0.092888162	-0.063078733	-0.255864116	-0.020173278	-0.082338604
FEM1A	0.002723798	6	0.205472047	DOWN	-0.014859681	-0.67	-0.683543384	0.042888908	-0.155722705	-0.343996692	-0.249859699
TSPAN10	0.002749925	5	0.205472047	DOWN	-0.095712611	-0.5	-1.056545063	NA	-0.495132747	-0.100563113	-0.495132747
RHOB	0.002758424	6	0.205472047	DOWN	-0.193874392	-0.52	-0.48257084	-0.042261522	0.024908412	-0.091539246	-0.142706819
AGBL5	0.002760745	6	0.205472047	DOWN	-0.07282329	-0.12	-0.556376591	0.036566899	-0.953245138	-0.023174946	-0.096411645
CLIC4	0.002782446	6	0.205472047	DOWN	-0.118446002	-0.79	0.540799585	-0.16780648	-0.52842916	-0.108831265	-0.143126241
KBTBD4	0.00278716	6	0.205472047	DOWN	-0.060706255	-0.33	-0.159972298	0.130713804	-0.373583513	-0.349377806	-0.244986149
FSTL4	0.002804066	4	0.205472047	DOWN	-0.132332255	0.03	0.087067915	NA	NA	-2.16626388	-0.051166127
HPS6	0.002804066	6	0.205472047	DOWN	-0.03042224	-0.09	-1.088268891	0.048481999	0.249208894	-0.293846644	-0.06021112
SLC39A14	0.002826409	6	0.205472047	DOWN	-0.02691709	-0.31	-0.320799365	-0.043690244	0.065068979	-0.412414588	-0.176845122
ANAPC16	0.002833521	6	0.205472047	DOWN	-0.049674032	-0.07	-0.054291183	-0.05223166	-0.48181552	-0.132512754	-0.062145591
CRCP	0.002840648	6	0.205472047	DOWN	-0.070956349	-0.2	-0.530546911	0.036207057	-1.041444625	0.007584722	-0.135478175
ZNF608	0.002842851	6	0.205472047	DOWN	-0.154324273	-0.42	0.050423757	-0.180452724	-0.505398654	0.14897175	-0.167388499
MAF	0.002844066	6	0.205472047	DOWN	-0.196211147	-0.18	-0.492830407	0.073170666	-0.890824312	-0.5152767	-0.344520777
KLHL29	0.002845483	5	0.205472047	DOWN	-0.067591498	-0.2	-0.274019869	-0.099864808	NA	-0.454375273	-0.2
TM7SF3	0.002850174	6	0.205472047	DOWN	-0.157228158	-0.1	-0.179303566	0.046317	-0.228847588	-0.40466437	-0.168265862
NUS1	0.002852407	6	0.205472047	DOWN	-0.074457053	-0.49	0.474673509	-0.207882813	-0.450676639	-0.12961192	-0.168747366
TSC22D1	0.002855874	6	0.205472047	DOWN	-0.181639093	-0.38	-0.060687802	-0.103664705	-0.600089492	-0.128317467	-0.15497828
SURF4	0.002857336	6	0.205472047	DOWN	-0.006677119	-0.21	-0.75584742	-0.020029646	-0.154449377	0.009978946	-0.087239512
TMEM259	0.002528347	6	0.205522418	UP	0.081435971	0.39	-0.4924462	0.275141415	0.707863727	0.13550139	0.205321403
BTN3A1	0.002529802	6	0.205522418	UP	0.176827003	0.37	-0.223894519	-0.157734444	1.133526703	0.734581538	0.273413502
OXNAD1	0.00253998	6	0.205698302	UP	0.00484385	0.25	0.650406364	0.01646906	1.274599624	0.593716149	0.421858075
ITGB5	0.002900622	6	0.207422734	DOWN	-0.082452068	-0.17	-0.502448453	0.035136395	-0.868418198	-0.067363412	-0.126226034
PSMA2	0.002597708	6	0.208133346	UP	0.044790749	0.36	0.918678864	0.13590346	-0.333439884	0.022831875	0.090347104
IL2RA	0.002600609	5	0.208133346	UP	0.065408105	0.34	-0.133763237	NA	2.687002663	2.949706014	0.34
USP15	0.002613198	6	0.208133346	UP	0.043745004	0.08	0.425499137	0.198112163	-0.251774596	0.079080461	0.079540231
CD74	0.002617895	6	0.208133346	UP	0.226597624	0.13	-1.001395262	-0.119580989	1.765775569	1.303577444	0.178298812
CLEC5A	0.00261986	6	0.208133346	UP	0.033883986	0.22	0.174408726	0.053442513	-0.118564257	0.728731437	0.11392562
BTF3	0.002624298	6	0.208133346	UP	0.111914133	0.14	0.539103177	0.06765631	0.264268278	-0.34467028	0.125957066
IL2RB	0.002628389	6	0.208133346	UP	0.151426236	-0.25	-0.297559146	0.006832554	1.186677978	2.049047377	0.079129395
CD1B	0.002643412	6	0.208133346	UP	0.074138347	0.48	0.53134311	-0.563580518	0.751878745	1.639938019	0.505671555
PANK2	0.00264665	6	0.208133346	UP	0.021836325	0.07	0.129431223	0.065820733	0.184599136	0.116941778	0.093470889
WDR45	0.00266019	6	0.208133346	UP	0.070086615	0.32	-0.288777328	0.103929499	0.798982353	0.199702343	0.151815921
CYB5R4	0.002664464	6	0.208133346	UP	0.059908801	-0.28	0.71383368	0.186623048	1.274497116	0.316651709	0.251637379
POLA2	0.002673336	6	0.208133346	UP	0.094857249	0.28	-0.204544946	0.140121534	0.172849129	0.399925436	0.156485331
ZFC3H1	0.002706427	6	0.208133346	UP	0.129020008	0.46	0.400717615	-0.087959422	0.926081824	0.12996587	0.265341743
DENND2D	0.002719753	6	0.208133346	UP	0.000286664	0.38	0.295425219	0.344002646	1.783335203	0.136204738	0.319713932
SULT1E1	0.002734843	6	0.208133346	UP	0.141339765	0.81	0.32364674	0.52604347	-0.799860355	-0.117912811	0.232493252
PRXL2A	0.0027445	4	0.208133346	UP	0.255542998	NA	0.388901878	0.212649155	0.695090146	NA	0.322222438
HAUS1	0.00274656	5	0.208133346	UP	0.085701114	0.22	0.828124306	0.128855978	NA	0.119492129	0.128855978
FGD3	0.002751292	6	0.208133346	UP	0.265708663	0.21	-0.169440231	-0.068863596	0.441143121	1.645017857	0.237854331
GLRX3	0.002751292	6	0.208133346	UP	-0.003554126	0.14	1.184635274	0.240318908	1.027774687	-0.09220983	0.190159454
NRM	0.002766801	6	0.208133346	UP	0.135263143	0.23	-0.842177776	0.143007017	0.592058378	0.299744092	0.186503508
AVPI1	0.002772377	6	0.208133346	UP	0.018028646	0.17	0.152597135	0.140104698	0.126647973	-0.026597866	0.133376335
C1QA	0.002804066	6	0.208133346	UP	0.465666781	0.15	-0.013403598	-0.166196473	0.153996562	0.200351943	0.151998281
IL7R	0.002804066	6	0.208133346	UP	0.065270437	0.12	0.092315688	-0.490096769	2.990572142	1.516538843	0.106157844
CCNL2	0.002804066	6	0.208133346	UP	0.086549705	0.64	0.109494422	-0.095375664	0.562980013	-0.031004651	0.098022063
AKR1B10	0.002804066	4	0.208133346	UP	NA	0.67	2.119761802	1.047464837	NA	0.070526905	0.858732418
VDAC3	0.002805163	6	0.208133346	UP	0.051316717	0.08	0.644143695	0.154586775	0.311154158	-0.024045051	0.117293387
BLOC1S1	0.002805163	6	0.208133346	UP	0.04931564	0.49	0.468306736	0.029439738	-0.164445929	0.331552613	0.190434126
CYB5R3	0.002954305	6	0.21067475	DOWN	0.080814125	-0.24	-0.777399317	-0.061285873	-0.376082964	-0.167168575	-0.203584288
HELQ	0.002859726	6	0.211164002	UP	0.051522428	0.13	0.860193884	0.254531345	0.984851465	-0.024878929	0.192265673
FYB1	0.002867046	4	0.211164002	UP	0.229389717	NA	0.406156987	-0.344080507	2.852800931	NA	0.317773352
FGFBP1	0.002873259	6	0.211164002	UP	0.231546873	0.46	0.95378624	0.431055608	0.806584186	-0.125320947	0.445527804
CENPF	0.002878911	6	0.211164002	UP	0.03380417	0.53	0.906913227	0.320901006	1.379581787	0.007683858	0.425450503
BOLA3	0.002890956	6	0.211443347	UP	0.049442703	0.23	1.597933747	0.022171509	0.828396469	0.275205584	0.252602792
BSG	0.002986503	6	0.211473965	DOWN	-0.053979561	-0.2	-1.132716173	-0.139866787	0.44947654	-0.226649285	-0.169933394
PDZRN3	0.002991317	6	0.211473965	DOWN	-0.008276712	-0.58	-0.036119503	-0.431128437	-0.782551001	-0.035693805	-0.23362397
MAGEE1	0.002998773	6	0.211473965	DOWN	-0.125830204	-0.27	-0.35212209	0.049015953	-0.220332082	-0.275387885	-0.245166041
PLD6	0.00300451	6	0.211473965	DOWN	-0.127485598	0.14	-0.292812236	-0.350437507	-0.407382059	-0.474194324	-0.321624872
PEG3	0.0030067	4	0.211473965	DOWN	-0.088457013	-0.78	-0.976741291	-0.530821426	NA	NA	-0.655410713
MAOA	0.00301623	6	0.21156465	DOWN	-0.011912516	-0.35	-0.51092168	-0.064687547	0.03015221	-0.387679889	-0.207343773
SH3YL1	0.00302983	6	0.21193949	DOWN	-0.104095184	-0.31	0.180671169	0.103716349	-0.536969722	-0.857092737	-0.207047592
BCL11A	0.003044426	6	0.212037337	DOWN	-0.056380333	0.05	-0.383824915	-0.28869836	-0.761832735	-0.355057128	-0.321877744
SGCD	0.003047748	6	0.212037337	DOWN	-0.2248504	-0.36	0.017054491	-0.495615885	-1.24774878	-0.039658648	-0.2924252
ENPEP	0.003059333	5	0.212268106	DOWN	-0.036447791	-0.73	-0.004541978	-0.501264609	-0.851465664	NA	-0.501264609
KITLG	0.002922187	6	0.213120419	UP	0.08085848	-0.59	1.036819442	0.312250537	-0.838484489	0.942779548	0.196554509
DUT	0.002932223	6	0.213246512	UP	0.067182121	0.27	0.315864074	0.192217372	-0.030921642	-0.02972533	0.129699747
ACYP1	0.002944761	6	0.213553399	UP	-0.02706185	0.65	1.585558209	0.081888514	1.643479224	-0.047971655	0.365944257
KLHL24	0.003104794	6	0.21484171	DOWN	-0.086833396	-0.44	-0.086393509	-0.398132233	-0.142062108	-0.047871999	-0.114447752
RERG	0.00313553	6	0.214934402	DOWN	-0.112939039	-0.69	0.076826312	-0.25944347	-1.650515593	0.083875509	-0.186191255
ATP9A	0.003136695	6	0.214934402	DOWN	-0.068956752	-0.34	-0.799599062	-0.185068346	-0.500633908	0.035215844	-0.262534173
NFIA	0.003140821	6	0.214934402	DOWN	-0.00393716	-0.15	-0.322599873	-0.097419658	-0.285790236	-0.032801118	-0.123709829
DGAT2	0.003147914	6	0.214934402	DOWN	0.046394092	-0.45	-0.45519914	-0.09470508	-0.806620742	-0.286219969	-0.368109985
VIPR1	0.003153772	6	0.214934402	DOWN	-0.10532252	-0.07	-0.522894902	-0.059189218	-0.063937997	-0.256799301	-0.08766126
CARM1	0.003156368	6	0.214934402	DOWN	-0.053133098	-0.12	-0.654469942	0.030778287	0.016217927	0.028938812	-0.018457586
DYNC1I2	0.003166681	6	0.215066226	DOWN	-0.095987296	-0.21	1.152433529	-0.111974387	-0.859175784	-0.106664374	-0.109319381
SGCE	0.003182421	6	0.21556493	DOWN	-0.089529156	-0.28	-0.176949573	-0.353847833	0.076576575	-0.060498323	-0.133239365
EIF4A3	0.002996286	6	0.216179767	UP	0.03359971	0.07	0.020070028	0.074021289	0.233096774	0.009437078	0.051799855
APEX1	0.003018977	6	0.216179767	UP	0.094001475	0.16	0.238407773	0.058054444	0.52096914	-0.103263425	0.127000738
COMMD1	0.003031261	6	0.216179767	UP	0.056118306	0.4	0.863727232	0.0146487	0.132655246	0.048384904	0.094386776
REC8	0.003035633	6	0.216179767	UP	0.150828307	0.82	0.099702316	-0.101498756	0.557728342	0.626938884	0.354278324
SCAMP2	0.003047263	6	0.216179767	UP	0.135738442	-0.14	-0.773290797	0.099675804	1.074990282	0.230147527	0.117707123
CAPN12	0.003055384	6	0.216179767	UP	-0.044122368	0.53	0.157558058	0.146476179	1.29004371	0.843173439	0.343779029
TIMM10	0.003056452	6	0.216179767	UP	0.035587823	0.28	0.285361154	0.022053558	0.449585383	0.066193587	0.173096793
NAIP	0.003058925	6	0.216179767	UP	0.139513597	-0.32	0.26613913	-0.167242162	1.607181494	0.990240457	0.202826364
CXCL10	0.003059333	6	0.216179767	UP	-0.045620846	1.38	2.715495407	-0.163939312	2.974970258	0.080286535	0.730143268
TMSB4X	0.003065185	6	0.216179767	UP	0.204193199	0.15	0.157919352	-0.02025138	0.466626641	1.31002181	0.181056276
ZNF304	0.003224548	6	0.216724492	DOWN	0.080586934	-0.37	-0.160071672	0.05122556	-0.857026172	-0.41188682	-0.265035836
GOLM1	0.003237716	6	0.216724492	DOWN	-0.120850506	-0.33	-0.055184469	-0.29309695	0.061783247	-0.067190954	-0.09402073
MAT2A	0.003264328	6	0.216724492	DOWN	-0.04341695	-0.11	-0.272452483	-0.024919829	-0.002801353	0.035016641	-0.034168389
NAV2	0.003265694	6	0.216724492	DOWN	-0.161804199	-0.32	-0.420044883	-0.448841959	-0.268964777	0.074762773	-0.294482388
ICMT	0.003280628	6	0.216724492	DOWN	0.015813311	-0.21	-0.41732256	-0.563072325	0.557891021	-0.222775882	-0.216387941
FAM210B	0.003285011	6	0.216724492	DOWN	-0.06790422	-0.11	0.181288692	-0.07244191	-0.42073733	-0.128558666	-0.091220955
FGF11	0.00329381	6	0.216724492	DOWN	-0.026232482	-0.75	-0.379404517	0.05711533	-0.13983509	-0.335042461	-0.237438775
SGPP2	0.003296644	6	0.216724492	DOWN	-0.203386226	-0.55	-0.31097869	-0.184336151	0.320056575	-0.193248685	-0.198317456
LRP6	0.003296644	6	0.216724492	DOWN	-0.149130661	-0.24	0.006100239	-0.077960521	-0.464720271	-0.291172396	-0.194565331
ANK3	0.003299105	6	0.216724492	DOWN	-0.09860121	-0.27	0.303922944	-0.304253278	-0.714340024	-0.076177454	-0.184300605
ZNF551	0.003304586	6	0.216724492	DOWN	-0.094819916	-0.25	-0.178675483	0.059907072	-0.329203675	-0.29872646	-0.214337742
RBFOX2	0.003304586	6	0.216724492	DOWN	-0.002096054	-0.17	-0.392893645	-0.174494073	-0.22371246	0.003879847	-0.172247036
KRT15	0.003309286	6	0.216724492	DOWN	-0.089415938	-0.04	-0.984181951	-0.205592401	-0.422895516	-0.923590085	-0.314243958
CMC2	0.003115052	6	0.218907862	UP	0.019636078	0.46	1.275956979	0.053145552	0.383324498	0.073371704	0.228348101
PBX4	0.003129448	6	0.218907862	UP	0.051550472	0.7	-0.101823866	-0.043272115	1.180238401	0.667674879	0.359612676
NDUFB3	0.003129448	6	0.218907862	UP	-0.064201805	0.4	2.121335239	0.016790414	0.833764743	0.063262449	0.231631224
TIMMDC1	0.003143408	6	0.219052873	UP	0.084785452	0.17	0.463282247	0.014995769	0.388262589	-0.029328071	0.127392726
BATF3	0.003148586	6	0.219052873	UP	0.082514516	0.91	0.070351322	0.031495892	-0.148529915	0.186651794	0.076432919
ERCC2	0.003159163	6	0.219130069	UP	0.09903577	0.25	-0.670663805	0.111644148	0.537889461	0.376907041	0.180822074
BRK1	0.003166768	6	0.219130069	UP	0.09280515	0.05	0.378381722	0.040133752	0.113398404	0.005111533	0.071402575
ANGPT1	0.003370691	6	0.219657717	DOWN	-0.16073115	-0.92	0.180154951	-0.373903736	-0.437983163	0.089464106	-0.267317443
ETNK2	0.003380049	4	0.219657717	DOWN	-0.117599678	-0.45	-0.994953207	NA	NA	-0.562507793	-0.506253896
SLC12A4	0.003382947	6	0.219657717	DOWN	0.063239649	-0.19	-0.564580105	-0.064779627	-1.57508508	-0.171796756	-0.180898378
SH3D19	0.00339263	6	0.219657717	DOWN	-0.103032885	-0.37	0.677417418	0.061944391	-0.856760609	-0.426717159	-0.236516442
TGFBR3	0.003405663	6	0.219657717	DOWN	-0.036218498	-0.4	-0.19512964	-0.310430479	0.081412831	-0.056003952	-0.125566796
EPN2	0.00340843	6	0.219657717	DOWN	-0.114269254	-0.07	-0.50413449	0.041205658	-0.353500085	-0.352198734	-0.233233994
CYP27A1	0.00341397	6	0.219657717	DOWN	-0.119798463	-0.11	-0.861936699	-0.594544213	-0.036736392	-0.036882765	-0.114899232
CCDC146	0.00318938	6	0.219746641	UP	0.033492978	0.46	1.022311049	-0.029237708	0.560520045	0.445706793	0.452853397
PRPF38A	0.003211286	6	0.219746641	UP	0.124062432	0.09	0.502893377	0.119491671	-0.060449377	-0.029422055	0.104745836
ZNF662	0.003224479	6	0.219746641	UP	0.121437183	0.33	0.037452199	0.023089565	1.461134169	-0.036121369	0.079444691
ITGAM	0.003235065	6	0.219746641	UP	0.217253179	0.1	0.061254113	0.081508941	-0.261262526	0.181648817	0.09075447
LSM5	0.003243903	6	0.219746641	UP	0.132210791	0.28	1.381136139	0.159881749	-0.775905226	-0.056458024	0.14604627
NPRL2	0.003248339	6	0.219746641	UP	0.12350814	0.46	0.202664297	0.086617228	-0.309264677	0.002673898	0.105062684
TBC1D31	0.003254147	6	0.219746641	UP	0.005314649	0.35	0.725940044	0.165756413	2.398813208	0.130471296	0.257878207
PLXDC1	0.00326069	6	0.219746641	UP	0.1077119	0.47	-0.007643035	-0.268837795	-0.054673418	1.024411855	0.050034432
TSPAN32	0.00326069	5	0.219746641	UP	0.050841668	0.82	-0.013703786	NA	0.734371995	1.342854798	0.734371995
UBASH3B	0.003262228	6	0.219746641	UP	0.135681912	-0.19	0.100051202	0.218887091	0.959181375	0.468569222	0.177284501
PYHIN1	0.003269835	5	0.219746641	UP	0.08643686	0.27	0.165523213	NA	2.781926309	2.343101014	0.27
PDLIM7	0.003286779	6	0.219845467	UP	0.014143994	0.32	1.431766843	-0.319368243	1.213072765	0.53041261	0.425206305
ZSCAN16	0.003288433	6	0.219845467	UP	0.148715363	0.49	0.64102838	0.083476903	-0.409307375	-0.033655729	0.116096133
GFM1	0.003438237	6	0.220116357	DOWN	0.017907872	-0.44	0.23635145	0.086918739	-0.038914094	-0.469073852	-0.010503111
KAT6A	0.003441782	6	0.220116357	DOWN	-0.02665647	-0.21	-0.384526388	0.083552211	-1.148433527	-0.227107622	-0.218553811
TRIM33	0.00344682	6	0.220116357	DOWN	-0.097279813	-0.19	0.534642686	-0.361968567	-0.757180528	-0.1422801	-0.16614005
ANAPC15	0.003309985	6	0.220494905	UP	0.120656379	0.49	0.156961636	0.02591393	-0.210932889	0.123404627	0.122030503
NTPCR	0.003323514	6	0.220494905	UP	0.019575181	0.09	0.168333695	0.086128322	1.452490327	-0.037185279	0.088064161
SNHG15	0.003323914	6	0.220494905	UP	-0.034053312	0.46	0.615790941	0.093363009	0.982088646	0.201644282	0.330822141
DIP2C	0.003462437	6	0.220496138	DOWN	-0.140514804	-0.29	-0.325151593	-0.463533797	0.625854169	-0.297366253	-0.293683126
LEPROT	0.003471016	6	0.220496138	DOWN	0.040895187	-0.39	-0.321699239	-0.074140085	-0.287117936	-0.105973646	-0.196545791
GNG2	0.003480986	6	0.220496138	DOWN	0.085286628	-0.76	0.055450398	-0.422499527	-0.005384824	0.256104184	0.025032787
GPR107	0.00349232	6	0.220496138	DOWN	-0.008657411	-0.23	-0.054546432	-0.051154582	-0.20079797	0.03706916	-0.052850507
TGFA	0.003495712	6	0.220496138	DOWN	-0.150719037	-0.37	-0.244081901	0.210046914	1.334533117	-0.840282963	-0.197400469
LPAR6	0.003336286	6	0.220500257	UP	0.019923044	0.07	1.550450702	0.141354005	0.585877886	0.733477042	0.363615946
TSNARE1	0.003347984	6	0.220500257	UP	0.050329159	0.22	0.006115636	0.167548537	0.299805389	-0.001926019	0.108938848
LARP7	0.003353441	6	0.220500257	UP	0.056781515	0.45	2.391600688	0.188218417	0.354645227	-0.034075635	0.271431822
PSAT1	0.003358352	6	0.220500257	UP	0.17315221	-0.33	0.511965996	0.254663775	0.053114702	-0.177817941	0.113133456
ADSL	0.00336986	6	0.220691427	UP	0.05529118	0.16	0.445237901	0.028200631	-0.271581901	0.100408015	0.077849597
PLAUR	0.003382947	6	0.220922848	UP	0.291644104	0.31	-0.071908355	0.13832931	1.649222059	0.173734847	0.232689475
NPM3	0.003397372	6	0.220922848	UP	0.160690006	0.28	0.021094113	0.116544259	0.031469386	0.384484553	0.138617132
GZMK	0.003402807	6	0.220922848	UP	0.170352782	0.73	0.384651058	-0.183752426	1.86485008	1.204207016	0.557325529
RCSD1	0.003432832	6	0.220922848	UP	0.172192446	-0.23	-0.229568773	-0.111979715	2.505736107	1.316500791	0.030106365
TPR	0.003433418	6	0.220922848	UP	0.070249994	0.26	1.583197645	0.126083107	0.127836365	-0.038809056	0.126959736
CD3E	0.003438237	6	0.220922848	UP	0.113665408	0.64	0.018886551	-0.272118438	1.869298871	2.871987255	0.376832704
SECTM1	0.003444573	6	0.220922848	UP	0.255610072	0.25	0.004038886	0.129858066	0.29033884	0.961221611	0.252805036
CCDC34	0.003444573	6	0.220922848	UP	0.0849729	0.4	1.850629278	0.019510712	-0.164511995	-0.016966763	0.052241806
RPS29	0.003450844	6	0.220922848	UP	-0.054942561	0.37	1.361248794	0.213853564	0.160330501	0.071202093	0.187092032
SCMH1	0.003520663	6	0.22124767	DOWN	-0.130505622	-0.1	-0.16609133	-0.177786949	-0.939756416	0.041999694	-0.148298476
HPS5	0.003539781	6	0.22124767	DOWN	-0.252544326	-0.26	-0.479807014	-0.192243814	0.695599683	0.172725138	-0.22239407
CPQ	0.003544404	6	0.22124767	DOWN	-0.165024156	-0.31	-0.282409883	-0.307820756	1.404734549	-0.121533645	-0.223717019
TIMM10B	0.003549197	6	0.22124767	DOWN	-0.036520858	-0.06	-0.154963305	-0.044918863	-0.181921842	0.039180351	-0.052459431
EXT2	0.003552632	6	0.22124767	DOWN	-0.093005136	-0.13	-0.241867486	0.05955047	-0.514485924	-0.175656387	-0.152828194
C1ORF198	0.003559337	6	0.22124767	DOWN	0.094634011	-0.31	-0.875570009	-0.087024833	0.057283287	-0.593655062	-0.198512417
SLC12A9	0.00348722	6	0.22219845	UP	0.159759416	0.3	-0.510782221	0.137749233	0.185872147	0.437163481	0.172815782
RASSF5	0.003488079	5	0.22219845	UP	0.14256862	NA	-0.499845657	0.170276311	0.662768043	0.68122713	0.170276311
SSBP2	0.00359204	6	0.222504418	DOWN	-0.101504502	-0.23	0.671664402	-0.091486885	-0.555856955	-0.310553026	-0.165752251
NEO1	0.00359816	6	0.222504418	DOWN	-0.065062163	-0.25	-0.377486281	0.110991232	-0.395796532	-0.524022104	-0.313743141
MYEF2	0.003610793	5	0.222504418	DOWN	0.086226884	-0.73	0.020134768	-4.149909879	NA	0.155506019	0.020134768
SCCPDH	0.003614829	6	0.222504418	DOWN	0.059296609	-0.37	-0.653632679	-0.084179929	-0.631784461	-0.370581845	-0.370290922
MYO9A	0.003624289	6	0.222504418	DOWN	-0.067047318	-0.15	-0.07546011	-0.336878225	-0.255269561	-0.243549433	-0.196774717
PPARG	0.003631558	6	0.222504418	DOWN	-0.107125314	-0.55	-0.166711381	-0.688784985	-0.802714762	0.754704448	-0.358355691
ZNF320	0.003653521	6	0.22279455	DOWN	-0.014169888	-0.12	-0.196612827	-0.146461836	-0.689401339	0.043752831	-0.133230918
SHF	0.003656455	6	0.22279455	DOWN	-0.211206578	-0.18	-0.429789639	-0.190986314	-0.051942093	0.04410645	-0.185493157
TBX3	0.003662329	6	0.22279455	DOWN	-0.242116093	-0.4	-0.16869464	0.034005496	-0.964788231	0.036193223	-0.205405367
DUSP23	0.003509302	6	0.222997063	UP	0.145050134	0.35	0.011747761	0.087439565	-0.08168517	0.08115617	0.084297867
BEX1	0.003678161	6	0.223107106	DOWN	-0.108606835	-0.37	0.252393972	-0.387005683	-0.693287615	-1.524853426	-0.378502841
ARHGAP5	0.003684848	6	0.223107106	DOWN	-0.163609602	-0.48	0.070732992	0.148421201	-0.72116976	-0.440475785	-0.302042693
HMGN1	0.003520663	6	0.223166538	UP	0.051194284	0.16	0.990750221	0.043785596	0.591300649	-0.032409693	0.105597142
UBE2J1	0.003532088	6	0.223339344	UP	0.184868819	-0.31	0.270401139	0.22384529	0.35447495	0.232223622	0.228034456
VGLL4	0.003697737	6	0.223360711	DOWN	-0.009743944	-0.6	-0.038853108	-0.087013811	-0.22548749	-0.032052238	-0.062933459
MTMR3	0.003718523	6	0.223676284	DOWN	-0.001040595	-0.13	-0.452338513	-0.053686971	-0.58346291	-0.101125115	-0.115562557
IGDCC4	0.003720387	5	0.223676284	DOWN	-0.10424119	-0.64	-0.190807023	-0.529726478	-1.768482409	NA	-0.529726478
MEGF8	0.003730445	6	0.223756954	DOWN	-0.004534557	-0.1	-0.298116132	-0.199937647	-0.437058964	0.045281295	-0.149968823
THEM6	0.003754383	6	0.224358689	DOWN	-0.041783562	-0.07	-0.704862379	-0.056297696	-0.042137513	-0.135897505	-0.063148848
SEC63	0.003758975	6	0.224358689	DOWN	-0.047161419	-0.27	0.118544387	-0.075832626	-0.56854881	-0.154866713	-0.115349669
REXO1	0.00376941	6	0.224358689	DOWN	-0.022448966	-0.07	-0.933632943	0.027035646	-0.481698678	-0.056067812	-0.063033906
SLC35A2	0.003775434	6	0.224358689	DOWN	-0.000594498	-0.08	-0.384222331	-0.0990934	-0.745361683	-0.213332596	-0.156212998
CYTIP	0.003557794	6	0.224412037	UP	0.238580955	0.14	0.009500049	0.030218656	0.546761068	1.147629124	0.189290477
CNIH4	0.003567265	6	0.22445788	UP	0.055457382	0.13	1.190835291	0.299458728	0.111838416	-0.481703791	0.120919208
EGLN3	0.003793539	6	0.224771017	DOWN	-0.340500551	-0.24	-0.618970723	-0.15065661	0.137039452	-0.351791983	-0.290250275
GCLM	0.003799884	6	0.224771017	DOWN	-0.144078339	-0.61	-0.480931232	-0.301021649	0.463260441	0.28909992	-0.222549994
GTF2B	0.003583692	6	0.22494019	UP	0.039166861	0.04	1.117361223	0.093754063	1.530854271	0.079101981	0.086428022
CTSF	0.003826969	6	0.225673432	DOWN	-0.061483212	-0.06	-0.935338873	-0.183309549	0.03243692	-0.579948824	-0.122396381
MED9	0.003832721	6	0.225673432	DOWN	-0.154152976	-0.01	-0.705303829	-0.056653709	-0.477922307	-0.189942655	-0.172047815
COX18	0.003850237	6	0.225807641	DOWN	-0.073708934	-0.19	-0.14151978	-0.066603516	-0.430211007	0.12673446	-0.107614357
DGKH	0.003854488	6	0.225807641	DOWN	-0.143026145	-0.07	-0.048834929	-0.104731808	-0.379945748	-0.142791953	-0.123761881
TMEM106B	0.003875207	6	0.225807641	DOWN	-0.010445759	-0.49	0.695080986	0.17340877	-1.050894663	-0.390580551	-0.200513155
GLRX5	0.003879088	6	0.225807641	DOWN	-0.003742058	-0.07	-0.309280155	-0.135697515	0.05554062	-0.008301303	-0.039150652
KLF15	0.00388265	5	0.225807641	DOWN	-0.109007934	-0.71	0.022315424	-0.371835776	-0.731776938	NA	-0.371835776
ATXN10	0.003888346	6	0.225807641	DOWN	-0.009014334	-0.09	-0.028503661	0.010723413	-1.136883263	-0.02460338	-0.026553521
SEMA3F	0.003896572	6	0.225807641	DOWN	-0.098491097	0.07	-0.806724348	0.110374293	-1.136558399	-0.295548449	-0.197019773
THG1L	0.003606487	6	0.225818844	UP	0.125385906	0.22	0.16733503	0.104886954	-0.954568077	0.148387213	0.13688656
SCN9A	0.003635958	6	0.225975681	UP	0.1048099	0.25	0.161370411	0.01756142	0.025596059	0.10719341	0.106001655
IRF5	0.003638228	6	0.225975681	UP	0.106124565	0.24	-0.412654987	0.000720063	1.185905253	0.935636781	0.173062282
KNTC1	0.003638228	6	0.225975681	UP	0.005390775	0.39	1.018770289	0.12191979	0.860862114	0.400106626	0.395053313
MGST2	0.003652555	6	0.225975681	UP	0.07067143	0.22	0.341129592	0.135527112	0.23786339	-0.079115738	0.177763556
STOML2	0.003665199	6	0.225975681	UP	0.06246426	0.15	0.247639215	0.122643168	0.382809074	-0.216235401	0.136321584
PQBP1	0.0036741	6	0.225975681	UP	0.070010129	0.46	0.085357135	0.079228967	-0.248185295	-0.036599421	0.074619548
POLR2H	0.003684848	6	0.225975681	UP	-0.025070195	0.46	0.393873805	0.112111046	-0.079503555	0.191427318	0.151769182
CHCHD7	0.00369059	6	0.225975681	UP	-0.089734139	0.13	0.440499149	0.117492879	0.269533704	0.145982764	0.137991382
MPP1	0.003706633	6	0.225975681	UP	0.03460394	0.21	0.053205912	0.014262506	1.20178373	0.404517363	0.131602956
TRMT13	0.003712574	6	0.225975681	UP	0.020722779	0.19	1.003360934	0.091371047	1.588970607	-0.04542917	0.140685523
NABP2	0.003730445	6	0.225975681	UP	0.124229373	0.11	0.13166856	0.183893358	-0.454162489	0.103280015	0.117114687
UBE3D	0.003730445	6	0.225975681	UP	0.015779798	0.12	0.225614414	0.109421073	0.14983339	0.06472266	0.114710536
OSTC	0.003733215	6	0.225975681	UP	0.087160895	-0.04	1.139153264	0.096545626	0.409087304	0.1081745	0.102360063
CXCL11	0.003742934	5	0.225975681	UP	0.002511846	-0.13	0.169997334	NA	2.22537755	4.523305892	0.169997334
BRCA1	0.003748387	6	0.225975681	UP	0.025063073	0.27	0.315106116	0.364861498	-0.290633985	0.043227878	0.156613939
AKR1C3	0.003750373	6	0.225975681	UP	0.158539841	-0.08	0.76495443	0.201925858	0.15663416	0.129659799	0.157587
RPS21	0.003765781	5	0.225975681	UP	0.113853611	0.41	0.858654031	0.129874655	NA	0.027534645	0.129874655
NCAPD3	0.003784486	6	0.225975681	UP	0.041020436	0.12	0.372641728	0.310499779	-0.364745245	0.08744358	0.10372179
MNS1	0.003787499	6	0.225975681	UP	0.001219137	0.36	1.005442641	0.222986318	0.161043173	0.135069009	0.192014746
PLEK2	0.003790531	6	0.225975681	UP	0.030983922	0.32	0.00525517	0.203031965	0.534908598	-0.000702584	0.117007943
C1ORF162	0.003802219	6	0.225975681	UP	0.226053131	0.39	0.212871848	-0.260729171	0.352598215	0.525905556	0.289325673
CDKN3	0.003802645	6	0.225975681	UP	0.005474764	0.56	1.066158641	0.30692348	1.960035326	-0.04100347	0.43346174
TTF2	0.003817832	6	0.226192857	UP	0.01587877	0.13	0.424396466	0.293814214	1.523461809	0.146454282	0.220134248
NT5C3B	0.003823921	6	0.226192857	UP	0.061936242	0.16	0.060970313	0.075392759	0.996542327	-0.048120328	0.068664501
TNFAIP8	0.003848006	6	0.22643572	UP	0.186500252	-0.24	0.701991514	0.170614281	-0.494346706	0.317294667	0.178557267
HMMR	0.003848358	6	0.22643572	UP	0.027104018	0.3	1.031663507	0.517875445	1.588993909	-0.039388817	0.408937722
SAT2	0.003854488	6	0.22643572	UP	0.068030868	0.4	0.104303612	0.006892834	0.218876184	-0.022408808	0.08616724
MRPL24	0.003869847	6	0.226818996	UP	0.020792126	0.3	0.048226197	0.010620101	0.657462569	-0.041379851	0.034509162
DNASE1L3	0.003894529	6	0.227745651	UP	0.234047819	0.68	0.602649292	0.012720994	0.392010904	0.266774146	0.329392525
MRPL11	0.003920931	6	0.22809214	UP	0.082283193	0.3	0.461290379	0.151852368	-0.672054851	0.099271942	0.125562155
STK38	0.003925565	6	0.22809214	UP	0.015658217	0.14	0.068753477	0.193752804	0.205951274	0.316369831	0.166876402
PPP4C	0.003931534	5	0.22809214	UP	0.103264488	0.26	NA	0.171577803	1.50712713	-0.120476083	0.171577803
RUFY1	0.003944285	6	0.22809214	UP	0.078522064	0.21	0.180906545	0.2273029	0.194999464	-0.045689886	0.187953004
CCNB2	0.00396308	6	0.22809214	UP	0.029988517	0.38	0.869632619	0.403550538	0.158756393	0.045758375	0.269378196
GBP1	0.003973791	6	0.22809214	UP	0.145335473	0.21	1.178000898	-0.175814961	0.6943221	1.66735861	0.45216105
TNFAIP8L1	0.003979117	6	0.22809214	UP	0.118189274	0.17	-0.569663702	0.219788017	0.822631048	0.239575046	0.194894008
PLCB3	0.0039844	6	0.22809214	UP	0.108604704	0.36	-0.03069432	0.180560275	0.741100957	-0.023244196	0.144582489
CXCR3	0.0039844	6	0.22809214	UP	0.04513585	0.88	0.000749917	-0.053023153	1.368754109	3.059146573	0.462567925
ITGAL	0.003995044	6	0.22809214	UP	0.100115898	0.57	0.074042926	-0.378611624	1.477598848	2.454851197	0.335057949
GNL3	0.003998187	6	0.22809214	UP	-0.093803073	0.37	1.664762701	0.190944201	0.223115376	-0.298777544	0.207029789
RPL36AL	0.004009258	6	0.228216575	UP	0.110180388	0.73	1.612063513	-0.056599312	0.689977332	0.022726467	0.40007886
SLC9A1	0.003952178	6	0.228514235	DOWN	-0.101207989	-0.13	-0.989044432	-0.114189214	0.236291652	-0.172651434	-0.122094607
USP51	0.003970121	5	0.228527722	DOWN	-0.06572089	-0.21	-0.14560015	-0.214451342	NA	-0.103783294	-0.14560015
EGR1	0.003978799	6	0.228527722	DOWN	-0.242732719	-0.29	-0.23634276	-0.085704309	0.018556841	-0.070941042	-0.161023535
SLC35B2	0.003979117	6	0.228527722	DOWN	-0.086412132	-0.24	-0.769239433	-0.053666544	1.77910554	-0.214323042	-0.150367587
CAPN7	0.004002146	6	0.229218596	DOWN	-0.099253115	-0.3	0.438188128	0.030263948	-1.205048394	-0.498058265	-0.199626558
CCL28	0.004012006	6	0.229218596	DOWN	-0.36552558	-0.12	0.047850613	-0.162591786	-0.949743549	-0.478081656	-0.264058683
MECR	0.004032634	6	0.229218596	DOWN	-0.043838529	-0.19	-0.404474084	-0.249264341	-0.937271013	0.044971558	-0.219632171
GCNT2	0.004035819	6	0.229218596	DOWN	-0.23776219	-0.12	-0.181043471	-0.631210742	-0.715442303	-0.518948161	-0.378355176
SLCO4A1	0.004037798	6	0.229218596	DOWN	-0.045586587	-0.06	-0.630537669	-0.16496768	-0.542220042	-0.519241122	-0.342104401
DUSP16	0.004051778	6	0.229218596	DOWN	-0.078071153	-0.55	-0.155906905	-0.195251367	-0.897209432	0.051013222	-0.175579136
KPNA3	0.004053648	6	0.229218596	DOWN	0.075116667	-0.43	0.367037978	0.120513182	-0.916748246	-0.370547694	-0.147715514
PRF1	0.004048582	6	0.22959629	UP	0.002117575	0.12	0.061088607	0.159929897	0.764325285	2.782275201	0.139964949
PPIH	0.004051778	6	0.22959629	UP	0.033603557	0.41	0.504929607	0.066983978	-0.295088125	0.131061662	0.09902282
SERPINB7	0.004060327	6	0.22959629	UP	0.230083053	-0.29	0.468354603	0.303793393	-0.434953895	-0.101309716	0.064386668
ASPM	0.004070999	6	0.229693801	UP	0.023736985	0.32	1.306275715	0.431863743	1.129507486	-0.038993815	0.375931871
RPL17	0.004092918	5	0.229813265	UP	0.153129735	0.3	1.8122026	NA	0.482210426	0.113469127	0.3
MLKL	0.004095569	6	0.229813265	UP	0.059998388	0.61	0.796053906	-0.10150318	0.138319394	0.817476165	0.374159697
HINT2	0.004099972	6	0.229813265	UP	0.025968333	0.35	-0.000650144	0.01890942	0.086257872	0.152269082	0.056113103
SART3	0.00407421	6	0.229874959	DOWN	-0.036044362	-0.03	-0.237214404	0.034312362	-0.077474682	-0.207439154	-0.056759522
CMTM4	0.004092918	6	0.2304241	DOWN	-0.15894177	-0.17	-0.616558896	-0.10671602	0.738042085	-0.455335491	-0.164470885
NFIX	0.004116142	6	0.230484634	DOWN	-0.090107986	-0.53	-0.97685676	-0.121342071	0.062934459	-0.016411928	-0.105725029
ATG9A	0.004119382	6	0.230484634	DOWN	-0.059382548	-0.04	-0.852635795	0.012812334	-0.722584107	-0.30460874	-0.181995644
CENPB	0.004155168	6	0.230484634	DOWN	-0.077627948	-0.05	-0.997908976	0.02362194	-0.212725554	-0.042639657	-0.063813974
FERMT2	0.004155168	6	0.230484634	DOWN	-0.004819499	-0.44	-0.055779794	-0.285085419	-0.202203422	0.040324222	-0.128991608
CDC42BPB	0.004158434	6	0.230484634	DOWN	-0.009177896	-0.44	-0.556100134	-0.043978361	0.251151562	-0.301361266	-0.172669814
KDELR1	0.004158434	6	0.230484634	DOWN	0.000292607	-0.05	-0.778721796	0.028951293	-0.090242869	-0.086204211	-0.068102105
COBL	0.004161702	6	0.230484634	DOWN	-0.260856418	-0.13	-0.307926742	0.054055197	-0.529588753	-0.702935928	-0.28439158
RCAN2	0.004171751	6	0.230484634	DOWN	-0.049314161	-0.51	-0.718880774	-0.292470022	-0.356309982	0.214853563	-0.324390002
RSBN1	0.004174796	6	0.230484634	DOWN	-0.052509301	-0.44	-0.062995739	-0.050579696	-0.499601317	-0.059581508	-0.061288624
PSMG1	0.004125236	6	0.230499325	UP	0.062733393	0.29	0.528111527	0.121825653	1.712016954	-0.363737369	0.205912827
ZFAND2A	0.004132365	6	0.230499325	UP	0.119118607	0.46	0.96983132	0.006192596	-0.007930931	0.013658878	0.066388743
C5ORF46	0.004139147	6	0.230499325	UP	-0.134546348	0.52	1.208718356	0.246482588	0.470660749	0.082897596	0.358571669
EPN1	0.004205689	6	0.230499595	DOWN	0.089713557	-0.02	-0.981125619	0.078080806	-0.043653118	-0.133028788	-0.031826559
SYS1	0.004210981	6	0.230499595	DOWN	-0.008719485	-0.05	-0.47782144	-0.08095339	-0.040599562	-0.026189408	-0.045299781
ADCY6	0.004234144	6	0.230566651	DOWN	-0.124982369	-0.07	-0.255165304	-0.126084988	-0.622350097	0.05127958	-0.125533679
TBC1D20	0.004240782	6	0.230566651	DOWN	-0.022691423	-0.04	-0.587670824	0.076214994	-0.231871405	0.032067022	-0.031345712
TTYH1	0.004249166	6	0.230566651	DOWN	-0.213373489	0.01	-0.532171265	-0.076007234	-1.580597552	-0.916154654	-0.372772377
PIK3R3	0.004256516	6	0.230566651	DOWN	-0.065295932	-0.32	-0.138146694	-0.504154032	-0.430556939	1.256944586	-0.229073347
C11ORF24	0.004264081	6	0.230566651	DOWN	-0.068302994	-0.06	-0.120623284	-0.14638959	-0.426123961	-0.029898356	-0.094463139
GPRC5B	0.004267418	6	0.230566651	DOWN	-0.112381696	-0.24	-0.023966771	-0.383338583	-0.675607275	0.032829365	-0.176190848
ABLIM3	0.004277443	6	0.230566651	DOWN	-0.09736172	-0.27	-0.309892676	-0.045164903	-0.377296902	0.038133871	-0.18368086
JAG1	0.004294194	6	0.230566651	DOWN	-0.069065896	-0.32	-0.141048327	0.02680325	0.09052303	-0.171846005	-0.105057112
ASAH1	0.00429492	6	0.230566651	DOWN	-0.169678875	-0.57	0.273466735	0.078092863	0.003180242	-0.4415772	-0.083249316
MRPS18A	0.004304271	6	0.230566651	DOWN	-0.022154518	-0.11	-0.513653673	0.036415253	0.053242062	-0.105530926	-0.063842722
AFF3	0.004311	6	0.230566651	DOWN	-0.093625503	-0.24	-0.056173025	-0.510699651	-0.894385905	0.0501852	-0.166812752
NFIC	0.004324484	6	0.230569824	DOWN	-0.001202516	-0.23	-0.69055408	0.060349133	-0.786580401	-0.211279734	-0.220639867
STIM1	0.004331413	6	0.230569824	DOWN	-0.095629611	-0.2	-0.714675504	-0.268717872	0.413493033	0.024085913	-0.147814806
TRIB1	0.004338003	6	0.230569824	DOWN	-0.177315691	-0.08	-0.476136666	-0.037471467	0.115634483	-0.039489195	-0.059744598
RPS15A	0.004153096	6	0.230701823	UP	0.108115779	0.4	1.106440324	0.109911867	0.180370897	-0.146316065	0.145141382
NUP50	0.004178075	6	0.230701823	UP	0.014223268	0.17	0.343908454	0.263993771	1.587720729	0.034468588	0.216996886
C1QC	0.004205689	5	0.230701823	UP	0.358106285	-0.04	0.096362784	-0.164108211	NA	2.425150503	0.096362784
TNFSF13B	0.004205689	6	0.230701823	UP	0.063430596	-0.31	0.068210917	-0.305123125	2.436278192	1.323044765	0.065820756
KAT2A	0.004205689	6	0.230701823	UP	0.040193152	0.88	-0.18337147	0.153179009	-0.149954891	0.028513478	0.034353315
GPATCH11	0.004205689	6	0.230701823	UP	0.038373401	-0.17	-0.175546987	0.281382132	-0.803383766	0.166233914	-0.065813299
TXN	0.004205689	6	0.230701823	UP	0.027774482	0.35	1.418454339	0.062368724	-0.832728556	0.006254918	0.045071603
ATP6V0E2	0.004368551	6	0.231628149	DOWN	-0.147444432	-0.25	-1.165574433	-0.158399832	-0.18916436	0.055436346	-0.173782096
PTPRJ	0.004396911	5	0.231628149	DOWN	-0.164843494	-0.62	0.042410837	-0.471008092	NA	0.092928389	-0.164843494
ZNF213	0.004412991	6	0.231628149	DOWN	-0.112338215	-0.11	-1.032892272	0.035646372	-0.293282912	-0.066519549	-0.111169108
NELFA	0.004414816	6	0.231628149	DOWN	-0.111023645	0.03	-0.770527546	0.067034077	-0.552935657	-0.330178574	-0.220601109
ZER1	0.004423299	6	0.231628149	DOWN	-0.045899478	-0.1	-0.698233271	0.047860585	0.004789483	-0.067910124	-0.056904801
SSBP3	0.004425204	6	0.231628149	DOWN	-0.174605607	-0.11	-0.545719704	0.058907374	-0.693478916	-0.106560542	-0.142302803
HDAC5	0.004438573	6	0.231628149	DOWN	-0.020906763	-0.03	-0.806850766	-0.059473952	-1.782835206	-0.059764432	-0.059619192
PANK1	0.004453111	6	0.231628149	DOWN	-0.096402506	-0.35	-0.114009231	0.155472012	-0.830753587	-0.33558904	-0.224799135
RANBP6	0.00445589	6	0.231628149	DOWN	-0.014921778	-0.45	0.309033295	0.13508492	-1.910059928	-0.484912685	-0.232460889
STOX2	0.004457807	6	0.231628149	DOWN	0.000549912	-0.25	-0.260016745	-0.133444183	-0.2714348	-0.13989219	-0.194946095
TMEM245	0.004470714	6	0.231628149	DOWN	-0.153228959	-0.33	0.207857773	-0.07781602	-0.029199627	-0.406378337	-0.11552249
SNX12	0.004476205	6	0.231628149	DOWN	-0.1072901	-0.22	-0.480661332	0.134439332	0.573418624	-0.46997311	-0.16364505
PAK4	0.004478619	6	0.231628149	DOWN	-0.046390785	-0.06	-0.910522379	0.027100336	-0.626278782	-0.311475173	-0.185737586
USP14	0.004484231	6	0.231628149	DOWN	-0.11345902	-0.17	-0.379917689	0.089282646	-0.549288619	-0.177542934	-0.173771467
SLC41A1	0.004504044	6	0.232068039	DOWN	-0.042758694	-0.32	-0.384573505	-0.134449217	-0.366552391	0.139796394	-0.227224608
ACO2	0.004513485	6	0.232068039	DOWN	-0.063568015	-0.31	-0.590008921	-0.140605463	0.180251637	0.010799108	-0.102086739
ABCC9	0.004527495	6	0.232068039	DOWN	-0.089670567	-0.44	-0.022692909	-0.241778789	-0.474541613	-0.032479913	-0.165724678
ZCCHC24	0.004528907	6	0.232068039	DOWN	-0.048446327	-0.59	-0.354478407	-0.149781259	-0.946682693	0.085048995	-0.252129833
TAGLN	0.004553813	6	0.232419715	DOWN	-0.099501146	-0.11	-0.356759956	-0.812437253	-1.717394581	0.165211964	-0.233379978
PUM1	0.004553876	6	0.232419715	DOWN	-0.065092638	-0.42	-0.298808764	-0.025062436	0.508571292	-0.342065766	-0.181950701
CLDN15	0.004267418	6	0.233375707	UP	0.09973968	0.31	-0.001956613	0.009308137	-0.21614638	0.219806128	0.054523908
NKD2	0.004280789	6	0.233375707	UP	0.438691008	0.58	0.284178901	0.006753722	-0.119879867	0.320551404	0.302365152
BIRC3	0.004299402	6	0.233375707	UP	0.160873366	0.31	0.561028003	-0.253969216	1.950033322	0.915315955	0.435514002
PSMB4	0.00430091	6	0.233375707	UP	0.093413746	0.2	0.268673221	0.017036851	0.541964404	-0.051905318	0.146706873
POLR3C	0.004304271	6	0.233375707	UP	0.125686523	0.23	0.399847606	0.044080622	-0.052911207	-0.038590033	0.084883572
MCM5	0.004308978	6	0.233375707	UP	0.106327302	0.15	-0.797983566	0.114209683	0.322109841	0.543252117	0.132104841
DCAF5	0.004587442	6	0.233668252	DOWN	-0.051994527	-0.03	-0.319021759	0.043238607	-0.029793834	-0.146900624	-0.040997264
PPP6R3	0.00433462	6	0.233984122	UP	0.017361359	0.18	0.318627689	0.043549017	0.379771696	-0.04526844	0.111774508
CSF2RA	0.00433844	6	0.233984122	UP	0.285630024	0.34	-0.50065315	-0.04655358	1.497948348	1.127731019	0.312815012
LGALS8	0.004354044	6	0.234333384	UP	0.122513849	0.01	0.796381601	0.144789122	1.74188333	0.059028184	0.133651486
DACT1	0.004619445	6	0.234433013	DOWN	-0.000232227	-0.42	-0.048863895	-0.370778703	0.170694312	-0.033069767	-0.040966831
RAP1GAP	0.004620719	6	0.234433013	DOWN	-0.193534899	-0.24	-0.777558481	-0.420699828	0.189454284	-1.366166958	-0.330349914
RASGRP1	0.004430105	6	0.234611554	UP	0.117719836	-0.07	0.154830633	0.142534499	1.034263364	1.300560579	0.148682566
PHTF2	0.004438573	6	0.234611554	UP	0.235388946	-0.31	0.01306868	-0.257582768	1.829068498	0.50356309	0.124228813
TP53AIP1	0.004438573	6	0.234611554	UP	0.085681829	0.95	0.445816378	0.340826739	-0.443438439	-0.460476218	0.213254284
RNF20	0.004440525	6	0.234611554	UP	0.012257006	0.14	0.926732933	0.175816278	-0.028280198	-0.044524431	0.076128503
S100A13	0.004454346	6	0.234611554	UP	0.007943204	0.5	0.354187843	0.191094036	1.694419219	0.076615293	0.272640939
LAMP3	0.00446127	6	0.234611554	UP	0.085002966	0.4	0.058093465	0.008675132	0.64727462	1.792838566	0.242501483
CDK5RAP3	0.004475145	6	0.234611554	UP	0.056830369	0.87	0.244591206	0.003965804	-0.342892091	0.225227041	0.141028705
RAD50	0.004478619	6	0.234611554	UP	0.12273679	0.15	1.013934046	0.157680483	0.184661241	-0.057695773	0.153840241
CLN3	0.004483922	6	0.234611554	UP	0.106750139	0.62	-0.846404869	0.129534726	-1.3796931	0.223201326	0.118142432
S100A4	0.00448557	6	0.234611554	UP	0.240086216	0.37	-0.11647117	0.058882752	1.114788551	1.399044003	0.305043108
SERPINB8	0.004487015	6	0.234611554	UP	-0.019822685	0.06	0.794660914	0.327848742	1.443187296	0.085805594	0.206827168
AGAP6	0.004487015	4	0.234611554	UP	NA	0.45	0.965588167	NA	1.56167705	0.129022306	0.707794083
EMB	0.004500459	5	0.234611554	UP	0.188059084	-0.11	NA	0.302756836	-0.283563017	1.263961268	0.188059084
ZNF700	0.004520486	6	0.234611554	UP	0.058751484	0.14	0.801782588	0.029004494	-0.023485578	-0.046340696	0.043877989
THYN1	0.004530428	6	0.234611554	UP	0.138869313	0.39	0.748899679	-0.173231937	-0.376978144	0.261268161	0.200068737
TMEM258	0.004533892	6	0.234611554	UP	0.054425521	0.26	0.417014854	-0.012500526	0.447604794	0.15153948	0.20576974
FASLG	0.004535715	5	0.234611554	UP	0.038662264	0.4	0.019038874	NA	2.024670335	2.692875199	0.4
HLA-F	0.004538213	6	0.234611554	UP	0.213442462	0.66	-0.33052569	-0.240110764	0.546032374	0.540086951	0.376764706
PARK7	0.004558883	6	0.234611554	UP	0.0540316	0.27	0.89334426	-0.024431099	0.480998687	0.24170035	0.255850175
IFI44L	0.004578954	6	0.234611554	UP	0.085495481	0.3	0.996058875	-0.538437517	0.862328387	2.054680314	0.581164194
ITGAE	0.004585129	6	0.234611554	UP	0.110816586	0.41	1.285500644	0.068220779	0.927028297	-0.064755978	0.260408293
RASSF1	0.004587442	6	0.234611554	UP	0.087967851	0.3	0.060343008	0.041860765	0.94572285	-0.048561046	0.07415543
PDCD5	0.004590461	6	0.234611554	UP	0.008949623	0.44	1.715967377	0.145888823	-0.592094221	0.005882053	0.077419223
POLR1E	0.004598089	6	0.234611554	UP	0.215982536	0.16	0.141645418	0.127063182	0.136785697	-0.055290211	0.139215557
SNAPIN	0.004612317	6	0.234611554	UP	0.176393027	0.1	0.111934018	0.059695088	-0.282277959	-0.03519434	0.079847544
LY9	0.004612317	6	0.234611554	UP	0.021352108	0.37	0.07039516	0.003405688	1.430381362	1.035299405	0.22019758
TRAF3IP1	0.00461588	6	0.234611554	UP	0.058454954	0.06	0.224420362	0.102907005	1.375583231	-0.05874626	0.081453503
MRPL51	0.004620719	6	0.234611554	UP	0.075716287	0.43	0.964818584	0.128337679	-0.050187505	-0.058794995	0.102026983
ABCD4	0.004630154	6	0.234611554	UP	0.10133524	0.26	0.08966679	0.001199942	0.092716187	0.198630957	0.097025713
P2RY10	0.004637305	6	0.234611554	UP	0.067240572	0.16	0.09924744	0.143215362	1.136260943	1.814746967	0.151607681
CEP135	0.004644465	6	0.234611554	UP	0.026421734	0.06	0.806005115	0.073559277	1.317816488	0.336231583	0.20489543
NDUFAF5	0.004681622	6	0.234611554	UP	0.181143547	0.4	1.184649937	-0.071343871	-1.269644019	-0.160965818	0.054899838
SHKBP1	0.004681622	6	0.234611554	UP	0.164904179	0.12	-0.687094079	0.09473404	1.754326748	0.63161228	0.14245209
RSL1D1	0.004700841	6	0.234611554	UP	0.071737872	0.21	1.283599551	0.101582657	0.152474654	-0.235202283	0.127028656
ITGB2	0.004712268	6	0.234611554	UP	0.141198306	0.03	-0.469171879	-0.280133204	0.724837506	1.711116637	0.085599153
TMPO	0.0047214	6	0.234611554	UP	0.068051843	-0.24	0.261055473	0.167245916	1.594270637	0.1466325	0.156939208
PAOX	0.004726551	6	0.234611554	UP	0.165339404	0.25	-0.598204339	0.181866369	0.208547886	0.106431631	0.173602886
RPL41	0.004727469	6	0.234611554	UP	0.098740046	0.49	0.328998389	-0.000212046	0.110740658	-0.032422439	0.104740352
SLC38A5	0.004727639	5	0.234611554	UP	0.118577714	0.61	-0.133081122	NA	0.9594852	-0.274222765	0.118577714
VAV1	0.004736032	6	0.234611554	UP	0.119090403	0.35	-0.007648447	-0.116394283	0.568879481	1.674875972	0.234545201
RALB	0.004736866	6	0.234611554	UP	0.064293957	-0.19	0.435974463	0.095797631	0.342504779	0.219910921	0.157854276
FOXP3	0.004743043	6	0.234611554	UP	0.100785796	0.59	-0.05495993	-0.068728545	-0.447165473	3.618138399	0.022912933
UBE2R2	0.004640883	6	0.234900479	DOWN	-0.002358096	-0.14	-0.02179672	-0.013387795	0.019984221	-0.190095642	-0.017592258
NAP1L2	0.004648233	6	0.234900479	DOWN	-0.10922299	-0.57	0.078642667	0.165710751	-0.662449567	-0.579402144	-0.339611495
KCNQ1	0.004763942	6	0.235192135	UP	0.023981842	0.09	0.384514203	0.057647088	0.190369569	0.180364648	0.135182324
PPP1R3B	0.004666	6	0.235286149	DOWN	-0.031736293	-0.16	-0.104586315	-0.139659742	-2.1842815	0.060415637	-0.122123028
KLHL28	0.004680352	6	0.235286149	DOWN	-0.047812742	-0.58	-0.438889926	0.116409841	-0.268098688	-0.148104827	-0.208101757
MLPH	0.004695975	6	0.235356686	DOWN	-0.259116725	0.21	-0.816057741	-0.822852793	0.835361217	-0.222608893	-0.240862809
WWC3	0.004705698	6	0.235356686	DOWN	-0.026448971	-0.03	-0.418073744	-0.148508233	0.011311933	-0.303718071	-0.089254117
GNAI1	0.004712268	6	0.235356686	DOWN	-0.004163435	-0.44	0.445840034	0.124645419	-1.008483711	-0.955944397	-0.222081717
FIGN	0.004743043	5	0.23643378	DOWN	-0.1504338	-0.54	-0.042003745	-0.706632876	NA	-0.250809529	-0.250809529
HNRNPUL2	0.004804332	6	0.236473671	UP	0.014131099	0.11	0.188379013	0.126728995	-0.065817302	-0.05166418	0.062065549
CORO7	0.00482055	5	0.236473671	UP	0.188720888	0.58	-0.526440658	0.053294258	NA	0.982795902	0.188720888
DLGAP1-AS1	0.004833323	5	0.236473671	UP	-0.020419541	0.75	NA	-0.255994608	0.210417038	1.246367325	0.210417038
MIIP	0.004851501	6	0.236473671	UP	0.157672235	0.49	-0.468915408	0.076806429	0.420859694	0.592769969	0.289265964
SYNJ2BP	0.004852433	6	0.236473671	UP	0.103168896	0.1	-0.012765025	0.137431349	-0.035874204	0.023088702	0.061544351
ZMYM6	0.00485615	6	0.236473671	UP	0.052852825	0.15	0.004133988	0.143969502	1.536004767	-0.05204098	0.098411164
GMPR2	0.00486203	6	0.236473671	UP	0.058802737	0.16	0.280120441	0.066528037	-0.648410917	0.092275107	0.079401572
SNRPC	0.004863591	6	0.236473671	UP	0.053998162	0.28	0.53274878	0.038451929	0.138008685	-0.049092522	0.096003423
NPC1	0.004763942	6	0.237012047	DOWN	0.000861064	-0.16	-0.151129197	-0.134270174	-0.045614464	-0.250516769	-0.142699686
BTD	0.004773108	5	0.237012047	DOWN	-0.051002428	-0.2	-0.420932859	-0.239990024	NA	-0.122674488	-0.2
OXSM	0.004893722	6	0.237095023	UP	0.071612127	0.15	0.268013364	0.099404114	0.421719249	-0.442533511	0.124702057
PRDX4	0.00489719	6	0.237095023	UP	0.116455356	0.1	0.651375432	0.089851491	0.329449051	-0.059399971	0.108227678
MCOLN2	0.004912186	6	0.237095023	UP	0.171950613	0.65	0.090189494	-0.004566442	0.506888556	0.858319495	0.339419585
SETX	0.004925576	6	0.237095023	UP	0.081624006	-0.06	0.362615863	0.172089234	0.841075109	0.094999886	0.13354456
FCER1A	0.004930983	6	0.237095023	UP	0.144563207	0.11	1.267446474	0.057499388	-0.449568855	0.224517866	0.127281603
AGPAT4	0.004931783	6	0.237095023	UP	0.268669192	0.34	0.056839258	-0.182310138	1.118661116	0.312167544	0.290418368
PFDN5	0.004949841	6	0.237518359	UP	0.059252981	0.48	1.269342818	0.012180933	-0.198284048	0.122225582	0.090739281
SHC1	0.004800648	6	0.237919391	DOWN	-0.111650955	-0.29	-0.70947373	-0.076968093	0.128300777	-0.004551532	-0.094309524
MS4A6A	0.004981628	6	0.23826372	UP	0.28099705	0.2	0.50295159	-0.09902865	0.922849446	0.17727783	0.240498525
WBP4	0.004983936	6	0.23826372	UP	0.029115638	0.13	1.189237538	0.120450468	-0.336471602	-0.045643112	0.074783053
FAM131A	0.004826483	6	0.238738868	DOWN	-0.035666623	-0.08	-0.480718877	0.045032442	-0.462923434	-0.2516805	-0.16584025
BCOR	0.004851501	6	0.239514888	DOWN	-0.094347498	-0.2	-0.327543684	-0.371707264	-0.59979048	0.27680868	-0.263771842
GZMA	0.005036874	6	0.24028962	UP	0.023575757	0.52	0.299659384	-0.163452727	3.418098299	2.578964415	0.409829692
CARHSP1	0.005045034	6	0.24028962	UP	0.070412673	0.04	0.173927664	0.203510909	0.288431026	0.401001577	0.188719286
SLC4A2	0.004912186	6	0.242045355	DOWN	-0.02950059	-0.17	-0.644519192	-0.041270769	0.230514632	-0.149582669	-0.095426719
TMEM128	0.00495666	6	0.242235933	DOWN	-0.098118786	-0.31	0.266194767	0.028179437	-1.262676819	-0.316717426	-0.204059393
SREBF2	0.004957401	6	0.242235933	DOWN	-0.067937041	-0.15	-0.034991561	0.066663189	-0.597001588	-0.14480892	-0.106372981
WNK2	0.004976343	6	0.242235933	DOWN	-0.205437669	-0.39	-0.671187697	-0.284932685	-0.48390608	0.05980195	-0.337466342
PLIN5	0.004981628	5	0.242235933	DOWN	-0.111802077	-0.45	-0.56445042	-0.662093429	-0.673468312	NA	-0.56445042
LHX2	0.004983936	6	0.242235933	DOWN	-0.213921439	-0.32	-0.690838464	-0.613077536	-1.218397619	0.012485388	-0.466538768
PRELP	0.004989971	5	0.242235933	DOWN	-0.143518815	-0.44	-0.119596415	-0.714239342	NA	-0.610848225	-0.44
CPEB2	0.00499154	6	0.242235933	DOWN	-0.132713357	-0.5	-0.068745514	0.069712778	-0.502881611	-0.426132312	-0.279422834
SNN	0.00499154	6	0.242235933	DOWN	-0.045559005	-0.34	-0.188261355	-0.144991154	-0.463714226	0.064731576	-0.166626254
CLPTM1	0.005002963	6	0.242332189	DOWN	-0.005705606	-0.3	-1.056024769	0.00643709	0.135970405	-0.221620914	-0.11366326
YPEL3	0.005098224	6	0.242373329	UP	0.125195928	0.25	-0.768150027	0.146697286	0.258892767	0.12433087	0.135946607
DBI	0.005116343	6	0.242740126	UP	-0.191779819	0.44	1.435152868	0.082138459	0.686978985	-0.145087741	0.26106923
FPR3	0.00512485	6	0.242740126	UP	0.15647534	-0.06	-0.050104198	0.289192255	1.590340796	0.175864728	0.166170034
PC	0.005032934	6	0.24305755	DOWN	-0.053211169	-0.43	-0.370894459	-0.187982398	1.521853033	-0.103666175	-0.145824286
SH3BGRL	0.005036874	6	0.24305755	DOWN	0.042305636	-0.53	1.304409564	0.009505026	-1.706619242	0.224936572	0.025905331
PARP8	0.005158655	6	0.243891307	UP	0.158968687	0.33	0.205753718	-0.111309217	0.533485138	1.014107319	0.267876859
ARFIP1	0.005074071	6	0.244393145	DOWN	-0.063591403	-0.45	0.374801382	0.109409425	-1.229331036	-0.348944296	-0.206267849
PER2	0.005110632	6	0.245693158	DOWN	-0.078636762	-0.19	-0.108842997	0.064797163	-0.229010141	-0.166788127	-0.137815562
NUP88	0.005210486	6	0.245888978	UP	-0.001493088	0.22	0.90251838	0.20897602	0.729765793	-0.079822549	0.21448801
CAND1	0.005131117	6	0.246216876	DOWN	-0.044001075	-0.19	0.261933798	-0.247719596	-0.471557444	-0.241801258	-0.215900629
RIPK4	0.005145647	6	0.246453468	DOWN	-0.034474312	-0.11	-0.694161213	0.037352935	-0.432417252	-1.152663122	-0.271208626
CELSR2	0.005164176	6	0.246880309	DOWN	-0.095468225	-0.12	-0.733207429	0.131712429	-0.847682131	-0.479118108	-0.299559054
GGT6	0.00517694	6	0.247030475	DOWN	-0.141037718	-0.14	-0.712092485	0.060494891	0.147516502	-0.282155958	-0.140518859
FLT3	0.005251895	6	0.247388349	UP	0.147164932	0.34	0.082067507	-0.009172306	1.128594585	0.191984895	0.169574913
FNBP1L	0.005197402	6	0.247546765	DOWN	-0.218447483	-0.47	0.28749483	-0.129041783	-0.70436669	-0.099745028	-0.173744633
CHMP4A	0.005281201	6	0.247968589	UP	0.093706278	0.55	0.542602458	0.055899102	-0.224967186	0.127332294	0.110519286
C19ORF53	0.005291707	6	0.247968589	UP	0.089059173	0.41	0.382813507	0.000358228	-0.080919691	-0.054880646	0.0447087
AKAP8	0.005298087	6	0.247968589	UP	0.195586285	0.15	0.2409127	0.068793812	0.591180493	-0.098337738	0.172793143
ALOX5AP	0.00530285	6	0.247968589	UP	0.207629675	0.26	0.158609331	-0.117899946	0.988971559	2.162680866	0.233814838
LSM3	0.005315016	6	0.248053921	UP	0.102882997	0.38	2.049410035	0.055555636	0.293746192	-0.09416669	0.198314595
ZC3H8	0.00533177	6	0.248053921	UP	0.052804371	0.27	0.2905543	0.22103605	0.284258217	-0.065796535	0.245518025
HDGF	0.005336067	6	0.248053921	UP	0.150606353	0.06	-0.411445572	0.118874846	1.928375262	-0.01509846	0.089437423
SYTL3	0.005343324	6	0.248053921	UP	0.088121751	0.17	0.13630513	-0.024338089	0.280797195	1.81031837	0.153152565
SIRPA	0.005236377	6	0.248941265	DOWN	-0.075617304	-0.19	-0.316825426	-0.113024903	-0.225798668	0.16122526	-0.151512451
FTSJ1	0.005383154	6	0.249041948	UP	0.096995812	0.15	0.170178962	0.159485545	0.917982879	-0.205117139	0.154742772
CENPW	0.00539371	6	0.249041948	UP	-0.015786291	0.73	0.954188854	0.294950117	0.717511651	0.018801797	0.506230884
FANCI	0.00539371	6	0.249041948	UP	-0.035196848	0.41	0.328628806	0.314419963	1.295216777	0.064807382	0.321524385
GOPC	0.005262366	6	0.249714332	DOWN	0.075823368	-0.28	0.320091106	-0.474125157	-1.110968772	-0.264249377	-0.272124689
GLIPR1	0.005440458	6	0.249902638	UP	0.214969693	0.02	0.339302328	0.091660394	0.622743699	0.48812558	0.277136011
TOPBP1	0.005441206	6	0.249902638	UP	0.062248423	0.11	0.602010869	0.148771176	-0.230851956	-0.065694528	0.086124211
BMP4	0.005465777	6	0.249902638	UP	0.184304854	0.15	0.133309012	0.193433707	-0.021485599	-0.071992246	0.141654506
CENPN	0.005470281	6	0.249902638	UP	-0.032952135	0.18	1.28414926	0.320831763	1.792373536	0.246707825	0.283769794
LINC00339	0.005473988	6	0.249902638	UP	0.050151643	0.21	-0.022576272	0.009989039	2.103493892	0.272340987	0.130075821
MRPL52	0.005486324	6	0.249902638	UP	0.007236952	0.56	0.13332984	0.057806616	0.521742286	0.062478652	0.097904246
TIMM9	0.005509853	6	0.249902638	UP	0.087282944	0.3	0.837977701	0.051808616	1.296639537	-0.258648074	0.193641472
MASTL	0.005515197	6	0.249902638	UP	0.008391762	0.17	0.541822437	0.141361315	-0.0536572	0.311713432	0.155680657
ERAP2	0.005518437	6	0.249902638	UP	0.139165826	0.38	0.418068146	-0.233627954	2.690249835	0.206925254	0.293462627
DNAJC8	0.005540047	6	0.249902638	UP	0.011345611	0.11	1.094980693	0.075148179	-0.186949944	0.015526656	0.045337417
YBX1	0.005562353	6	0.249902638	UP	0.116071062	-0.18	0.569491553	0.048202547	0.161445961	0.104385719	0.11022839
MEI1	0.005563721	4	0.249902638	UP	0.243062591	0.73	0.011027325	NA	NA	2.2521836	0.486531295
CCT8	0.005573324	6	0.249902638	UP	0.08005945	0.07	1.042034318	0.036467172	0.278329115	-0.06906176	0.075029725
RRP36	0.005590025	6	0.249902638	UP	0.055476094	0.23	0.369093343	0.148511972	0.317484871	-0.070358926	0.189255986
DLGAP5	0.005606659	6	0.249902638	UP	-0.002447159	0.06	0.784671445	0.352525674	1.031788456	0.049302479	0.206262837
NDUFS5	0.005606659	6	0.249902638	UP	-0.054451827	0.46	1.075990227	-0.000778314	1.050277848	-0.061865135	0.229610843
LILRB2	0.00560704	6	0.249902638	UP	0.345496949	0.18	-0.042998719	-0.141595008	0.738027749	0.209037613	0.194518806
SNHG12	0.00560704	5	0.249902638	UP	0.023559457	0.92	NA	0.184355202	-0.687057076	0.009516659	0.023559457
ZNF683	0.00560704	5	0.249902638	UP	-0.023055059	0.89	0.18600047	NA	1.876933595	4.922865482	0.89
BIRC5	0.005619353	6	0.250017373	UP	0.02221174	0.77	0.039789961	0.325206602	0.105303138	0.064400119	0.084851628
NEDD9	0.0053037	6	0.251211397	DOWN	0.013951429	-0.51	-0.136213818	-0.364594053	-0.437991479	-3.85E-05	-0.250403936
PHF13	0.005320668	6	0.251422916	DOWN	-0.050664433	-0.16	-0.654666853	0.090387915	-0.262092954	-0.472460599	-0.211046477
DHRS13	0.005327753	6	0.251422916	DOWN	-0.01944229	-0.34	-0.397692257	0.050334616	-0.016119009	0.0681714	-0.01778065
SETMAR	0.005672166	6	0.251524924	UP	-0.079216299	0.27	0.685935173	-0.045080687	2.208681887	-0.281766591	0.112459656
COX7A2	0.005674158	6	0.251524924	UP	0.024622602	0.29	1.145632266	-0.007381968	0.914135025	-0.027218326	0.157311301
SEC61G	0.005682629	6	0.251524924	UP	0.030053054	0.35	1.007181432	-0.005831511	2.506941687	0.038808496	0.194404248
DNAJC19	0.005699603	6	0.25172733	UP	0.015987599	0.13	0.591828294	0.048150012	1.503940538	-0.059238556	0.089075006
NOSIP	0.005716224	6	0.25172733	UP	0.145761854	0.2	-0.587075185	0.096784786	0.698144604	0.180769508	0.163265681
LY96	0.005716619	6	0.25172733	UP	0.066180435	0.14	0.825937999	-0.020173296	0.320272947	0.567773061	0.230136474
GNPNAT1	0.005376131	6	0.252643069	DOWN	-0.058667274	-0.34	-0.021362077	0.02867785	-0.453098704	-0.185436994	-0.122052134
PIAS3	0.005376131	6	0.252643069	DOWN	-0.04952222	-0.16	-0.573243497	0.034633555	0.361023007	-0.0727378	-0.06113001
LIPH	0.005388283	6	0.252643069	DOWN	-0.214099161	-0.34	-0.121562809	-0.104787072	-0.665542605	0.038351222	-0.167830985
TPP1	0.005402904	6	0.252643069	DOWN	-0.064541699	-0.31	-0.836079579	-0.325840629	0.124008688	-0.023414036	-0.18727085
FOXO1	0.005408587	6	0.252643069	DOWN	-0.008565228	-0.27	-0.683115408	-0.098604752	0.293927872	-0.001667673	-0.05358499
CD63	0.005412655	6	0.252643069	DOWN	-0.035294123	-0.07	-0.421445742	-0.159592543	-0.320332214	0.072686409	-0.114796272
LRP5L	0.005752202	6	0.252860516	UP	0.061756086	0.37	0.490422308	-0.07363558	0.477913666	0.19187112	0.28093556
ALDOC	0.005445294	6	0.253401143	DOWN	-0.189758032	-0.17	-0.490606005	0.034670199	0.099574103	-0.051076482	-0.110538241
CSPG4	0.005469881	6	0.253401143	DOWN	-0.032176136	-0.09	-0.216335017	-0.422425871	-0.504124664	-0.044774014	-0.153167508
SIK2	0.005473988	6	0.253401143	DOWN	0.00399367	-0.29	-0.126023378	-0.114326784	-0.819960898	-0.045318382	-0.120175081
TTC3	0.005482589	6	0.253401143	DOWN	-0.091100774	0.02	0.704161133	-0.213576749	-0.86562027	-0.396367036	-0.152338761
ATP6AP1	0.005506935	6	0.253401143	DOWN	-0.061784697	-0.07	-0.787214486	-0.021453228	0.144380658	-0.227188801	-0.065892349
INSR	0.005506935	6	0.253401143	DOWN	-0.046504814	-0.04	-0.073984538	-0.111877855	-0.414318089	-0.391191169	-0.092931196
UBE2G1	0.005521486	6	0.253401143	DOWN	-0.052094536	-0.11	-0.344855847	0.100122294	-1.33119014	-0.347933819	-0.227427923
KPNA1	0.005560826	6	0.253401143	DOWN	-0.027502164	-0.15	-0.033231064	-0.118466615	-0.349436895	-0.242963367	-0.134233307
SORBS2	0.005563721	6	0.253401143	DOWN	-0.28294393	-0.54	0.120546437	-0.855452773	0.396848893	0.090731372	-0.096106279
GNB4	0.00556821	6	0.253401143	DOWN	-0.042909792	-0.3	-0.477560036	0.081719463	-0.710476924	-0.187846245	-0.243923122
ZNF483	0.005590646	5	0.253401143	DOWN	-0.081790021	-0.27	-0.664336976	-0.457104469	-1.456063595	NA	-0.457104469
TMEM117	0.00560704	6	0.253401143	DOWN	-0.216794578	-0.05	0.546406635	-0.015855154	-0.429898079	-1.019043645	-0.133397289
MXD4	0.00560704	6	0.253401143	DOWN	0.11981573	-0.16	-0.954886725	0.088631977	-0.081575588	0.196656378	0.003528194
GPR146	0.005621145	6	0.253401143	DOWN	0.050552203	-0.38	-0.214352343	-0.105051474	-0.69051663	-0.097516191	-0.159701909
PXN	0.005627051	5	0.253401143	DOWN	-0.076793665	-0.13	-0.203540819	-0.134061736	NA	-0.185866096	-0.134061736
GATAD2B	0.005636169	6	0.253401143	DOWN	0.006640017	-0.26	-0.701181352	-0.02289913	-0.200493127	-0.064973207	-0.132733167
RNF14	0.005638877	6	0.253401143	DOWN	-0.046721418	-0.32	0.220040046	-0.103831818	-0.411716946	-0.335842655	-0.211915909
RAB2B	0.005644592	6	0.253401143	DOWN	-0.125108701	-0.23	-0.239156642	-0.009356647	0.118575091	-0.087346927	-0.106227814
FBXO7	0.005648808	6	0.253401143	DOWN	0.004065241	-0.14	-0.417841488	-0.159598097	-0.458468792	-0.026865039	-0.149799049
CES2	0.005657248	6	0.253401143	DOWN	-0.006089834	-0.03	-0.36080035	0.036623819	-1.812401106	-0.163538795	-0.096769397
SGK1	0.005658362	6	0.253401143	DOWN	-0.282956562	-0.53	0.036067101	-0.186910875	1.746670728	0.064716038	-0.075421887
FZD8	0.005663539	5	0.253401143	DOWN	-0.120787599	-0.13	-0.364480118	-0.129755579	-1.898880788	NA	-0.13
WWC2	0.005668528	6	0.253401143	DOWN	-0.0813363	-0.41	0.080966412	-0.119102905	-1.080841963	-0.093919403	-0.106511154
GNG7	0.005675664	6	0.253401143	DOWN	-0.302456282	-0.15	-0.359809885	-0.339950699	-2.049071376	0.187218472	-0.321203491
RAB7A	0.005695355	6	0.253587873	DOWN	-0.019801251	-0.16	-0.18376085	0.046164983	0.101696496	-0.240154469	-0.089900626
SETBP1	0.005699603	6	0.253587873	DOWN	0.007471654	-0.35	-0.18959258	-0.160494855	-0.307044099	0.012634325	-0.175043718
CAMSAP1	0.005712361	6	0.253715786	DOWN	-0.113104032	-0.15	-0.05114941	-0.169360626	-0.172202547	-0.139825427	-0.144912714
ARIH2	0.00578232	6	0.253749925	UP	0.056464696	-0.01	0.152669092	0.182967395	0.213637766	0.06513399	0.108901541
SECISBP2L	0.005727777	6	0.253961132	DOWN	0.049990983	-0.7	0.376450145	-0.184211323	-0.403883922	-0.295674724	-0.239943024
MYL12B	0.005824691	6	0.255173147	UP	0.121368594	0.16	1.001138458	0.06071903	0.249959312	-0.126531285	0.140684297
WNT5B	0.00576792	6	0.255300089	DOWN	-0.009371477	-0.06	-0.520527695	-0.254307992	-1.696323021	0.038247593	-0.157153996
ZNF692	0.005841254	6	0.255462822	UP	0.019393903	0.85	0.193345611	-0.019280606	0.247944681	-0.020281229	0.106369757
SCRG1	0.005781634	5	0.255466642	DOWN	-0.249429253	0.15	0.003952876	-0.848055121	NA	0.004563905	0.003952876
PFKFB3	0.005819605	6	0.255692503	DOWN	-0.146116459	-0.44	-0.550639089	-0.028045919	0.0262313	0.06649214	-0.087081189
THNSL2	0.005845592	6	0.255692503	DOWN	-0.0721047	-0.1	-0.854725383	-0.144684704	-0.908914236	0.064369306	-0.122342352
TP53I11	0.00586297	6	0.255692503	DOWN	-0.091445572	-0.05	-0.469827336	-0.104790625	-0.559991502	0.075881581	-0.098118098
TMEM17	0.005871675	6	0.255692503	DOWN	-0.007906972	-0.17	-0.691647199	-0.008400218	0.250535925	-0.162454103	-0.08542716
KCNQ1OT1	0.005885968	5	0.255692503	DOWN	-0.15769383	0.35	NA	-0.226596667	-0.871467617	0.007279261	-0.15769383
RNF13	0.005892126	6	0.255692503	DOWN	-0.062461617	-0.45	0.743558816	-0.01878765	0.204648299	-0.245776602	-0.040624634
PRKD3	0.005897893	6	0.255692503	DOWN	-0.106632562	-0.45	0.022961333	-0.125045894	-0.602527333	-0.083904929	-0.115839228
PGM5	0.005910982	6	0.255692503	DOWN	0.033049489	-0.3	-0.446823758	-0.685706493	-1.353991549	0.030270107	-0.373411879
EPG5	0.005915363	6	0.255692503	DOWN	-0.104558626	-0.08	-0.401855884	-0.323141954	0.186479598	-0.039490254	-0.092279313
NACC2	0.005919747	6	0.255692503	DOWN	-0.01929354	-0.14	-0.384351948	-0.148753621	0.172511762	-0.028330612	-0.084165306
NCOA1	0.005921501	6	0.255692503	DOWN	-0.038550574	-0.25	-0.129959823	-0.133390623	-0.877516697	0.074873507	-0.131675223
CGNL1	0.005928522	6	0.255692503	DOWN	-0.134191488	-0.15	-0.096644531	-0.176191727	-0.395867678	0.071277741	-0.142095744
FOXC1	0.005933589	6	0.255692503	DOWN	-0.219098409	-0.64	-0.762811642	-0.797222151	-0.0767023	0.104006637	-0.429549205
RNF128	0.005934764	6	0.255692503	DOWN	-0.084189071	-0.74	0.203540119	-0.07525051	-0.831106171	-0.508505272	-0.296347171
CREBRF	0.005941706	6	0.255692503	DOWN	-0.045856674	-0.26	-0.114065203	-0.086203473	0.333677067	-0.004741273	-0.066030073
ACVR1B	0.005946106	6	0.255692503	DOWN	0.007316396	-0.3	-0.599410951	-0.0142532	-0.248777594	-0.447711959	-0.274388797
GANC	0.005959322	6	0.255832284	DOWN	-0.071750369	-0.04	-0.09356687	-0.089822424	-1.929710353	0.070412973	-0.080786397
UBAC2	0.005985827	6	0.256161188	DOWN	-0.001554345	-0.03	-0.127309578	0.014537397	-0.309806212	-0.075501191	-0.052750596
NAALAD2	0.005992981	5	0.256161188	DOWN	-0.158983377	-0.24	-0.032536729	-0.314070111	-1.667400769	NA	-0.24
MLLT10	0.006010938	6	0.256161188	DOWN	-0.138857949	-0.17	0.79539743	-0.175565097	-1.029092644	-0.547272148	-0.172782548
MEAF6	0.00601527	6	0.256161188	DOWN	-0.046175176	-0.16	-0.132684233	0.084467995	-0.503877265	-0.164995794	-0.146342117
CCDC8	0.006016874	6	0.256161188	DOWN	-0.074423799	-0.14	-0.10254263	-0.517734184	-0.30330343	0.053061025	-0.121271315
LAMTOR2	0.005871675	6	0.256356549	UP	0.001997805	0.4	0.184710114	0.021632053	0.474592076	0.056199562	0.120454838
MRPL1	0.005889118	6	0.256377383	UP	0.019858734	0.21	1.212308705	0.020453941	0.235243723	-0.068459858	0.115226971
OSR2	0.005892126	6	0.256377383	UP	0.244238456	-0.21	-0.015975935	-0.271089792	2.42418318	0.064256833	0.024140449
RPS23	0.005928606	6	0.257013638	UP	0.104198291	0.19	1.233479321	0.110426439	0.269879465	-0.186817414	0.15021322
TRMT11	0.005957172	6	0.257013638	UP	0.15804896	-0.04	0.920764993	0.118038438	1.259298404	5.52925755774022e-05	0.138043699
CBR1	0.005959444	6	0.257013638	UP	0.107330028	0.26	0.314175683	0.156314292	0.222084765	-0.865418847	0.189199528
SEC11C	0.005959444	6	0.257013638	UP	-0.084035276	0.16	0.911021197	0.108120515	0.500501522	0.270389535	0.215194768
CSTA	0.005971559	6	0.257013638	UP	0.045649958	0.65	1.259716469	0.091252097	-0.07886471	-0.255608812	0.068451027
DOCK11	0.005981079	6	0.257013638	UP	0.183298593	-0.15	0.403393679	-0.141740066	0.334249044	0.740574755	0.258773819
ASB7	0.005985827	6	0.257013638	UP	0.004256239	0.07	0.081904251	0.067813228	0.761823895	0.027789757	0.068906614
CD163L1	0.006002829	6	0.257013638	UP	0.139957152	0.48	0.082535231	-0.252471586	0.993957582	0.090820373	0.115388762
FAU	0.006012431	6	0.257013638	UP	0.118068614	0.18	-0.026805967	0.017473761	0.089588632	0.024496554	0.057042593
CKS1B	0.00601527	6	0.257013638	UP	0.059209972	0.32	1.224021243	0.095225247	0.689505762	-0.149157448	0.207612623
NCAPG	0.006016874	6	0.257013638	UP	0.02770634	0.53	1.144460078	0.397709148	0.423645657	0.031633699	0.410677403
TOMM22	0.006040212	6	0.257134982	UP	0.141461513	0.15	0.178143156	0.185616648	0.187092569	-0.10896454	0.164071578
CLEC4A	0.00604646	6	0.257134982	UP	0.150999246	0.25	0.216390369	-0.049233774	0.598122667	0.206502335	0.211446352
PRPF38B	0.006052521	6	0.257134982	UP	0.040467493	0.42	0.777092683	0.185153412	-0.393473651	0.0376543	0.112810452
VENTX	0.00605978	5	0.257134982	UP	0.112607963	0.83	-0.054597761	-0.065874847	0.352359168	NA	0.112607963
NMRK1	0.006076887	6	0.257274582	UP	0.100662603	0.35	0.980314364	0.035917707	0.757751074	-0.249294042	0.225331301
ZC3HAV1	0.006083113	6	0.257274582	UP	0.093328161	0.05	-0.260032574	0.169451576	1.249828619	0.891056608	0.131389868
PPP2CB	0.00605978	6	0.257366478	DOWN	-0.142879518	-0.45	0.161822023	0.014757048	0.575297873	-0.479258761	-0.064061235
MBTPS1	0.006065235	6	0.257366478	DOWN	-0.078126274	-0.24	-0.265362747	0.071143012	-0.660854498	-0.211358402	-0.225679201
PHACTR3	0.006079371	6	0.257419073	DOWN	-0.119334898	-0.64	-0.016409711	-0.481887047	-0.142945126	-0.153266759	-0.148105942
PMP22	0.006086529	6	0.257419073	DOWN	0.103171775	-0.29	0.336506909	-0.438994594	-0.765774099	-0.568592501	-0.364497297
ARPC5	0.006115526	6	0.257443043	UP	0.052802471	-0.26	0.478366372	0.068031953	0.114726007	0.216030314	0.09137898
ZNF544	0.006160519	6	0.257443043	UP	0.004089417	0.17	0.278060276	0.004236596	-0.136869092	-0.047914425	0.004163006
FARS2	0.00616959	6	0.257443043	UP	0.005015958	0.26	0.044896303	0.131534018	-0.483630677	0.125192173	0.085044238
S100A2	0.006172492	6	0.257443043	UP	0.041624242	0.53	0.720720676	0.095519061	1.7977546	-0.284079876	0.31275953
RPL13A	0.006172492	6	0.257443043	UP	0.044463207	0.33	0.36451028	0.057124358	0.42361301	-0.199411375	0.193562179
FXYD5	0.006172826	6	0.257443043	UP	0.280273182	0.33	-0.768753953	-0.165887667	0.50330794	1.134442516	0.305136591
CCDC28B	0.006183561	5	0.257443043	UP	0.093679425	0.43	0.083628463	NA	1.167925431	0.746154442	0.43
CYP2R1	0.006187767	6	0.257443043	UP	0.002628215	0.42	0.581182034	0.144208424	0.995945415	0.059985578	0.282104212
ARID5A	0.00619242	5	0.257443043	UP	0.150118521	0.26	-0.120419739	NA	1.24297402	1.695975066	0.26
SPATS2	0.006224255	6	0.257443043	UP	0.051225181	0.12	0.081806178	0.082010306	-0.290079696	-0.076319188	0.066515679
CEP350	0.006228829	6	0.257443043	UP	0.012656538	0.06	0.4215314	0.103981337	-0.203706726	-0.076327668	0.036328269
RPL14	0.006229731	6	0.257443043	UP	0.052486722	0.27	1.391740664	0.189863306	-0.418841564	-0.192050588	0.121175014
CTSW	0.006229731	6	0.257443043	UP	0.014068531	0.56	0.07511092	-0.135558841	1.163442908	3.052572176	0.31755546
POLR3K	0.006236275	6	0.257443043	UP	-0.02084992	0.2	0.229259523	0.101950064	0.481452817	0.134921533	0.167460767
STX8	0.006247151	6	0.257443043	UP	0.004665899	0.46	0.951371632	0.009043098	0.405257215	0.104324231	0.254790723
KIF15	0.006247547	6	0.257443043	UP	-0.042828123	0.55	0.792017147	0.511615719	0.433409327	0.041430914	0.472512523
HMBS	0.006265518	6	0.257769855	UP	0.008339184	0.36	0.051472845	0.159912547	0.704807824	0.127841354	0.14387695
LAMP1	0.006137609	6	0.258123453	DOWN	0.032060446	-0.17	-0.704523785	0.125756552	-0.255046356	-0.618455084	-0.212523178
RAB6B	0.006140793	6	0.258123453	DOWN	-0.280577892	-0.22	0.095997138	-0.289190803	-0.975856679	-0.069636859	-0.250288946
ANGPTL4	0.006144614	5	0.258123453	DOWN	-0.158089432	-0.14	-0.606495725	-0.399227866	-0.897210358	NA	-0.399227866
KHDRBS3	0.006146932	6	0.258123453	DOWN	-0.082836214	-0.16	-0.058007749	-0.13996112	-0.701610287	0.057466263	-0.111398667
MAP3K13	0.006153457	6	0.258123453	DOWN	-0.048113811	-0.16	-0.168953096	-0.314060516	-1.315885925	0.062986995	-0.164476548
PTP4A3	0.006164065	6	0.258146632	DOWN	-0.087578163	0.13	-0.831156472	-0.2346112	-1.172183113	0.318150796	-0.161094681
GPC6	0.006178847	6	0.258344243	DOWN	-0.180948573	-0.74	-0.178278651	-0.644606255	-0.543899594	0.086691017	-0.362424083
GLRX	0.006291591	6	0.258428338	UP	0.035414423	0.04	1.194375061	0.099694383	0.404213711	0.832410286	0.251954047
SP140	0.006302989	6	0.258482946	UP	0.062064377	0.85	-0.02763103	-0.313473033	2.56065183	0.930400291	0.456032188
PPP1R7	0.006353378	6	0.258718671	UP	0.100783237	0.25	0.145827629	0.089595702	0.715124015	-0.056651785	0.123305433
SUGP2	0.006365389	6	0.258718671	UP	0.065678886	0.18	0.388726532	-0.078745752	0.661129907	0.499297252	0.284363266
THOC5	0.006371899	6	0.258718671	UP	0.066860527	0.23	-0.111759664	0.105921664	0.111248042	0.101451705	0.103686684
C1QB	0.006376669	6	0.258718671	UP	0.322290517	0.16	0.159426137	-0.034862323	1.896504782	1.962416408	0.241145258
ACSL5	0.006377404	6	0.258718671	UP	0.195582223	-0.17	0.176547212	-0.464961717	1.847589478	1.462264688	0.186064717
TBC1D10C	0.006401979	6	0.258718671	UP	0.103700862	0.36	0.088758095	-0.247634671	2.255960139	2.689387963	0.231850431
VRK1	0.006404529	6	0.258718671	UP	-0.033241341	0.24	0.914112982	0.074744726	0.962273356	0.130996755	0.185498378
CDKN2A	0.006423465	6	0.258718671	UP	0.088848975	0.34	0.08122757	-0.015080679	1.424819446	1.535910446	0.214424488
ZNF7	0.006432858	6	0.258718671	UP	0.098414757	0.29	0.507410076	0.059237369	1.125661242	-0.065852537	0.194207378
RNF214	0.006437559	6	0.258718671	UP	0.150615725	0.19	0.177004383	0.042908363	-0.355333327	0.048953046	0.099784385
COL5A2	0.006441107	6	0.258718671	UP	0.133601224	-0.18	0.577877031	-0.087306256	1.147657385	0.165999865	0.149800544
RPL19	0.006452385	6	0.258718671	UP	0.132806458	0.3	0.75356174	-0.013180185	-0.903057046	-0.16358509	0.059813137
DTX3L	0.006457008	6	0.258718671	UP	0.062473574	0.19	0.137958491	-0.045212551	0.943935545	0.498982785	0.163979246
SNRPG	0.006459904	6	0.258718671	UP	-0.012158661	0.51	1.744801456	0.112929639	0.116572761	0.054798854	0.1147512
SYK	0.00648141	6	0.258945427	UP	0.153095693	0.05	-0.451994802	0.182075675	1.448486761	0.261002159	0.167585684
PCM1	0.006503673	6	0.258945427	UP	0.003590795	0.2	1.536388183	0.070616005	-0.280593144	0.004440346	0.037528175
SAMD9L	0.006511758	6	0.258945427	UP	0.037344514	0.39	0.259520779	-0.331251196	0.869012919	1.285682112	0.32476039
MARCO	0.006517914	6	0.258945427	UP	0.106304436	0.18	-0.028583837	0.16146319	0.926993576	0.213240234	0.170731595
DAPP1	0.006536357	6	0.258945427	UP	0.241904031	-0.08	0.186137263	0.174623275	0.215297326	0.58997469	0.200717295
ACOT8	0.006536357	6	0.258945427	UP	0.08495163	0.22	-0.435170953	0.123692415	1.152694587	0.107069486	0.11538095
CSRP2	0.006546474	6	0.258945427	UP	0.014576919	0.16	1.320261314	-0.043649395	0.703088908	-0.018242558	0.08728846
HAUS8	0.006562976	6	0.258945427	UP	-0.003744711	0.6	0.114447235	0.101029726	0.610867369	0.175339142	0.144893189
HSPH1	0.006570353	6	0.258945427	UP	0.053353317	0.18	1.231117349	0.166206081	0.040413981	-0.078863076	0.109779699
HLA-DPB1	0.006572763	6	0.258945427	UP	0.321381605	0.35	-0.146005188	-0.128570662	1.534218168	1.029106423	0.335690803
SFT2D2	0.00657652	5	0.258945427	UP	0.075568189	-0.32	NA	0.425307537	1.44188253	0.395307602	0.395307602
PIK3R1	0.006204319	6	0.258987452	DOWN	-0.043712418	-0.72	-0.118670567	-0.093298348	-0.41253216	0.086125622	-0.105984457
IL2RG	0.006603421	5	0.25920409	UP	0.213756175	0.6	NA	-0.246576157	0.753655531	2.064783686	0.6
GBP4	0.006613664	6	0.25920409	UP	0.162646845	-0.07	0.314480876	-0.327191079	0.535782584	2.401948084	0.23856386
HSBP1	0.006632778	6	0.25920409	UP	0.002130259	0.21	1.007022876	0.113085735	0.472552638	-0.059107874	0.161542867
DOCK2	0.006650075	6	0.25920409	UP	0.157914518	0.26	0.162482661	-0.121836815	0.614521622	0.99703116	0.211241331
BORA	0.006650075	6	0.25920409	UP	0.08750743	0.19	0.58416856	0.245298862	-0.503652173	0.088270994	0.139135497
KIF20B	0.00665692	6	0.25920409	UP	0.020113446	0.08	1.000008974	0.280873122	-0.270416036	-0.071100502	0.050056723
DCTN3	0.006663554	6	0.25920409	UP	0.063218718	0.15	0.071057469	0.090466921	1.701270625	-0.197394154	0.080762195
SPDL1	0.006681134	6	0.25920409	UP	0.007472178	0.14	0.896297209	0.142307788	0.227285157	0.05192661	0.141153894
BLVRA	0.006683814	6	0.25920409	UP	0.066083078	0.25	0.628401962	0.083012748	0.170372294	-0.362316397	0.126692521
LYPD6B	0.006685684	6	0.25920409	UP	-0.058142913	0.35	0.341410204	0.21500056	1.137572558	-0.897076382	0.278205382
MRPL36	0.006694154	6	0.25920409	UP	-0.044413203	0.5	1.116974728	0.040594577	0.284406875	-0.301099286	0.162500726
BTBD3	0.006232497	6	0.259548683	DOWN	-0.089769182	-0.28	-0.054621771	0.090437225	-0.851812496	-0.301667129	-0.184884591
SRGAP1	0.006237984	6	0.259548683	DOWN	-0.087080206	-0.44	-0.378466532	-0.271244785	-0.33773843	0.076892278	-0.304491607
PPP2R5C	0.006719291	6	0.259785593	UP	0.02087416	-0.09	1.322509666	0.118745367	-0.77793994	0.385498336	0.069809764
DPH3	0.006757992	6	0.260338413	UP	0.025650055	0.01	0.835687696	0.210168295	1.891674201	0.066331146	0.13824972
PPIA	0.006759113	6	0.260338413	UP	0.030414409	0.13	0.850879469	0.050648163	0.934367295	-0.076026891	0.090324081
CYB5D1	0.006764012	6	0.260338413	UP	0.146782004	0.04	-0.02360619	0.11446478	0.037133274	0.277367049	0.07723239
SEC16A	0.006270117	6	0.260463512	DOWN	0.009373592	-0.09	-0.817737167	0.023966446	-0.533824506	-0.096190265	-0.093095132
SOCS6	0.006283931	6	0.260502015	DOWN	-0.202148054	-0.36	-0.011340597	0.047925096	-0.386701476	-0.407002678	-0.281074027
CREB3L2	0.006291591	6	0.260502015	DOWN	-0.090133414	-0.26	0.103380058	-0.195350563	-0.646479939	0.359547009	-0.142741989
GAREM1	0.006302989	5	0.260502015	DOWN	-0.147008118	NA	-0.254854936	0.23285937	-0.792250016	-0.611985123	-0.254854936
SLC16A2	0.006311633	6	0.260502015	DOWN	0.00666771	-0.22	-0.057959945	-0.225082668	-0.338985729	0.033898402	-0.138979973
COMMD4	0.006778726	6	0.260514166	UP	0.019620344	0.4	-0.048125958	0.080125784	0.664225268	0.132040182	0.106082983
SAFB	0.006808235	6	0.260976961	UP	0.041934439	0.25	0.038402733	0.020205449	-0.006256532	-0.079126029	0.029304091
STAT1	0.006816312	6	0.260976961	UP	0.092766288	-0.02	0.904441654	-0.330002536	1.718554675	1.548146792	0.498603971
HSPBAP1	0.006827966	6	0.260976961	UP	0.00328731	0.47	0.651380836	0.070461768	-0.125846089	0.30678813	0.188624949
RABEPK	0.006831432	6	0.260976961	UP	0.122150171	0.29	0.361858447	0.103961053	-0.141405807	-0.105913133	0.113055612
ASB6	0.006340126	6	0.261011343	DOWN	0.0340658	0.02	-0.622890486	-0.047140424	-1.355700543	-0.353257236	-0.20019883
SCIN	0.006344308	5	0.261011343	DOWN	-0.297733099	-0.56	0.039090985	0.283666044	NA	-1.484196478	-0.297733099
USP37	0.006852698	6	0.261082193	UP	0.022772901	0.09	0.069709318	0.120470937	-0.07692588	0.002950728	0.046241109
OST4	0.006854526	6	0.261082193	UP	0.077783185	0.17	0.460249104	-0.021390063	0.490837642	0.063368095	0.123891592
E2F4	0.006877504	6	0.261569305	UP	0.111734975	0.32	-0.028977008	0.110153749	-0.137995971	0.323145166	0.110944362
MXI1	0.006377404	6	0.261953151	DOWN	-0.146251652	-0.4	0.170753787	0.023964033	0.59087558	-0.537676407	-0.06114381
GTF2E2	0.006916811	6	0.262038617	UP	0.06264902	0.18	0.694593218	0.115068739	0.140201657	-0.179388844	0.127635198
EXOSC2	0.006923759	6	0.262038617	UP	0.11245232	0.21	0.16615352	0.173565206	0.195677328	-0.192161121	0.169859363
IKZF1	0.006933924	5	0.262038617	UP	0.146231288	NA	-0.102535522	-0.082307635	0.995297716	1.684318502	0.146231288
DCAF13	0.006951605	6	0.262038617	UP	0.055053509	0.18	0.171260169	0.174297575	0.44684381	-0.200075969	0.172778872
IRF8	0.00700756	6	0.262038617	UP	0.360282229	0.28	0.211867614	-0.177534095	0.659734198	0.309013979	0.294506989
IGFBP2	0.007008117	6	0.262038617	UP	0.052037903	0.29	0.027818277	0.481942708	-0.480561886	0.135155085	0.093596494
RFESD	0.007008117	6	0.262038617	UP	0.020691304	0.39	0.815891479	0.183923962	-0.482525327	-0.312271326	0.102307633
SLC26A9	0.007008117	4	0.262038617	UP	NA	0.13	-0.248455383	-0.323683897	3.318004071	NA	-0.059227692
HSD17B11	0.007022198	6	0.262038617	UP	0.113410644	-0.24	0.387717642	-0.098434861	0.804768388	0.541022819	0.250564143
NOD2	0.00702286	6	0.262038617	UP	0.064964313	0.1	-0.071820196	0.193756074	1.28490755	0.122447085	0.111223542
MOB1A	0.007032908	6	0.262038617	UP	0.095322727	-0.28	0.091918114	0.206882977	0.558821976	0.286903989	0.151102852
SLC17A9	0.007032928	4	0.262038617	UP	0.29800531	0.74	NA	NA	-0.833407323	0.864668102	0.519002655
MYOM2	0.007032978	6	0.262038617	UP	0.044594812	0.66	-0.013448637	0.132488846	-0.496092326	0.059623038	0.052108925
BUD31	0.007038042	6	0.262038617	UP	0.073475877	0.26	0.902572716	-0.013585963	-0.324932268	-0.043183159	0.029944957
HLA-DPA1	0.007052838	6	0.262038617	UP	0.253644644	0.14	-0.279774028	-0.171801146	0.811932268	0.988312481	0.196822322
CTSC	0.007072783	6	0.262388002	UP	0.151218131	-0.03	0.608828025	-0.248818357	1.05558055	1.097405061	0.380023078
EVL	0.007092766	6	0.262395942	UP	0.14870362	0.33	-0.334006039	-0.04628108	0.025822094	1.938060331	0.087262857
UBE2D4	0.007093943	6	0.262395942	UP	0.005249655	0.22	0.034289381	0.104303066	-0.043326762	0.069606404	0.051947892
AKTIP	0.007106329	6	0.262395942	UP	0.06148272	-0.17	0.669863432	0.095288998	1.038766859	0.196526683	0.145907841
TNIP3	0.007113882	4	0.262395942	UP	NA	0.28	-0.063152641	NA	3.734450597	2.697470983	1.488735491
B4GALT1	0.006400986	6	0.262501779	DOWN	-0.092126123	-0.23	-0.332014021	-0.025266776	-0.947150515	0.317985989	-0.161063062
RASA3	0.00643106	6	0.262742468	DOWN	0.068882986	-0.26	-0.313589583	-0.198944964	-1.148360543	0.120273883	-0.229472482
JAM3	0.006432858	6	0.262742468	DOWN	-0.007187042	-0.04	-0.605247791	-0.191851578	-0.241795025	0.03129869	-0.115925789
HADHA	0.006437559	6	0.262742468	DOWN	0.007755206	-0.03	-0.165076535	-0.026773134	-0.086189077	-0.109585814	-0.058094538
NUMA1	0.006459904	6	0.263059673	DOWN	0.010721481	-0.09	-0.886896503	-0.159400773	-2.343971699	-0.034964229	-0.124700387
CNNM4	0.006465825	6	0.263059673	DOWN	-0.132425474	-0.26	-0.374043421	0.066869932	-0.675531436	0.077863717	-0.196212737
TCFL5	0.006489459	6	0.263147769	DOWN	0.001229733	-0.16	-0.099836905	0.029224319	0.194262646	-0.379695949	-0.049303586
OSBPL9	0.006490087	6	0.263147769	DOWN	-0.147207484	-0.31	0.623646948	-0.261350247	-0.110031239	-0.164405574	-0.155806529
CSRP1	0.006503673	6	0.263147769	DOWN	-0.264865563	-0.16	-0.460301732	-0.47055405	-0.446773297	0.08232078	-0.35581943
DCTN4	0.006508992	6	0.263147769	DOWN	0.05145952	-0.35	0.012232112	0.16735445	-1.035602907	-0.264848926	-0.126308407
C1R	0.00715293	6	0.263457713	UP	0.144259849	0.14	0.043512224	-0.147158348	0.854715911	1.177525525	0.142129924
AOC3	0.006532047	6	0.263640014	DOWN	-0.112177073	-0.56	-0.063987092	-0.442424386	-1.101793807	0.078371563	-0.277300729
TRRAP	0.006541706	6	0.263640014	DOWN	-0.092303345	-0.07	-0.032556987	-0.015550023	-0.448163866	-0.012956978	-0.051278493
NR3C2	0.006560792	6	0.263787565	DOWN	0.013282024	-0.54	-0.041945109	-0.266166565	-0.879811303	0.004102285	-0.154055837
KLHDC8B	0.006565918	6	0.263787565	DOWN	0.101587309	-0.03	-0.821590451	-0.181311206	1.128880897	-0.65079053	-0.105655603
INPP5D	0.007186215	6	0.263927546	UP	0.080464419	0.22	-0.039368041	0.010239499	0.747144979	1.424250486	0.150232209
PIGF	0.00719137	6	0.263927546	UP	0.06960669	0.15	0.862804792	0.121353238	0.956724461	-0.092857328	0.135676619
DNAJB6	0.007196529	6	0.263927546	UP	0.01681849	0.03	0.896564614	0.092078278	0.420272222	-0.075504485	0.061039139
ATXN2	0.006579925	6	0.26393723	DOWN	-0.093788616	-0.04	-0.271499067	-0.126488395	-0.221265321	-0.035759213	-0.110138505
AFG3L2	0.006632778	6	0.264245286	DOWN	-0.175258672	-0.19	-0.034489908	-0.091172264	0.128546684	-0.283833274	-0.133215468
KMT2C	0.006643343	6	0.264245286	DOWN	-0.037589634	-0.34	0.116266963	-0.122359435	-0.861494592	-0.154076764	-0.1382181
PHF2	0.006681134	6	0.264245286	DOWN	-0.098409819	-0.47	-0.352899423	0.023057698	0.378138805	0.017274329	-0.040567745
S100A1	0.006683814	6	0.264245286	DOWN	-0.368044443	0.14	-0.206123092	-0.874174975	-0.76061256	-0.153720102	-0.287083768
PLAG1	0.006683814	6	0.264245286	DOWN	-0.334856522	-0.35	0.044887486	-0.267697528	-0.554927198	-0.83389846	-0.342428261
LYST	0.006685684	6	0.264245286	DOWN	-0.100141357	-0.3	0.517785275	-0.164275514	0.477126935	-0.426675584	-0.132208436
KCNAB1	0.006699994	5	0.264245286	DOWN	0.013110894	-0.66	0.024342869	-0.27940411	-1.38617164	NA	-0.27940411
PTPRK	0.006704122	6	0.264245286	DOWN	-0.072329228	-0.29	0.392720242	-0.159596911	-0.355029913	-0.088068222	-0.123832566
CSNK1A1	0.006716723	6	0.264245286	DOWN	-0.074850641	-0.26	0.259469267	0.110603921	-0.963712139	-0.261344064	-0.167425321
ALDH6A1	0.006720029	6	0.264245286	DOWN	0.005305483	-0.45	-0.231912289	-0.216447377	-0.99832905	-0.083848737	-0.224179833
EMC10	0.006724905	6	0.264245286	DOWN	-0.048811587	-0.11	-0.414347531	-0.069015332	0.163919949	0.02085962	-0.05891346
LAMP2	0.006737475	6	0.264245286	DOWN	-0.105129974	-0.49	0.211612026	0.120411521	-0.609662081	-0.598075232	-0.297564987
DLG5	0.006738075	6	0.264245286	DOWN	0.133669621	-0.52	-0.382699058	-0.061476473	-0.224137794	-0.47196083	-0.303418426
LSS	0.006753352	6	0.264245286	DOWN	-0.03301724	0.19	-0.76855373	0.167042606	-0.259745656	-0.614804448	-0.146381448
CAMK2N1	0.006764012	6	0.264245286	DOWN	-0.259251121	-0.16	-0.148977532	-0.242539712	-0.302510357	0.050363618	-0.201269856
SARM1	0.006773819	6	0.264245286	DOWN	-0.110691289	-0.16	-0.576330738	-0.100529069	-1.258194949	0.084344344	-0.135345644
STAP2	0.006779117	6	0.264245286	DOWN	-0.145384477	0.4	-0.455535548	0.078060557	-0.896144985	-0.478438661	-0.300460013
GNPTAB	0.006789556	6	0.264245286	DOWN	-0.214766981	-0.25	0.189243586	-0.093759175	-0.175814726	-0.517539112	-0.195290854
PAQR8	0.006793467	6	0.264245286	DOWN	0.000319404	-0.42	-0.533324989	-0.507853303	-0.350203804	-0.030739671	-0.385101902
HEXA	0.006813163	6	0.264610474	DOWN	0.004062394	-0.08	-0.027353628	-0.215845026	-0.368959582	0.078833072	-0.053676814
DMTN	0.006827966	6	0.264768151	DOWN	-0.024915573	-0.26	-1.073324969	0.088196366	-0.12661016	0.009514524	-0.075762866
LRP5	0.00683785	6	0.264768151	DOWN	0.0093671	-0.33	-0.483531104	-0.090326079	-1.149879936	-0.016052059	-0.21016304
ZBTB45	0.006852698	6	0.264943461	DOWN	-0.05908682	-0.05	-0.882657538	0.055659346	-0.602501184	-0.112369646	-0.085728233
CARD16	0.007269072	6	0.265555761	UP	0.129672772	1.09	0.194651059	-0.003917949	-0.325380073	1.195999369	0.162161916
MRPS33	0.007274277	6	0.265555761	UP	0.005432717	0.27	1.345664614	0.176545	0.525547335	-0.079372723	0.2232725
CDK7	0.007282536	6	0.265555761	UP	-0.04586136	0.22	1.200124601	0.19111595	0.39003989	-0.221449634	0.205557975
PCID2	0.00728541	6	0.265555761	UP	0.091693953	0.08	0.543998131	0.05108562	0.180856321	-0.067533214	0.085846976
OGT	0.007292646	6	0.265555761	UP	0.089439551	0.34	0.484874975	-0.123387945	0.41321659	0.075767445	0.214719776
WIPF1	0.007335396	6	0.265863578	UP	0.175365931	-0.14	0.164427255	-0.09382176	0.789535	1.520917237	0.169896593
DCLRE1C	0.007343456	6	0.265863578	UP	0.091264793	0.18	-0.387526954	0.173102842	0.239762496	0.308655876	0.176551421
SEMA4D	0.0073487	6	0.265863578	UP	0.111465992	0.26	-0.283452739	0.156898779	-0.320472406	0.573966249	0.134182385
HMGN4	0.007350737	6	0.265863578	UP	0.055213605	-0.31	0.209075691	0.065190757	1.212950966	0.216979695	0.137133224
PDCD2	0.007355853	6	0.265863578	UP	0.039205747	0.02	0.570286198	0.146316529	0.64823035	0.052021131	0.09916883
PHLDA2	0.007363236	6	0.265863578	UP	0.000187105	0.33	-0.085388471	0.121019948	0.41112312	0.143958238	0.132489093
LMNB1	0.007389573	6	0.266439766	UP	0.01297806	0.06	0.268786805	0.388376473	1.363823114	0.31517288	0.291979843
KATNA1	0.00742128	6	0.266666177	UP	0.007231672	0.17	0.730417485	0.075887566	-0.345826147	-0.074974932	0.041559619
MTIF2	0.007426576	6	0.266666177	UP	0.008420663	0.16	1.398735039	0.071208577	0.35267646	-0.084283386	0.115604289
APOL4	0.007437176	6	0.266666177	UP	0.010541341	0.08	0.085557424	0.091658364	-0.16189561	1.169397643	0.082778712
TMEM167A	0.007445906	6	0.266666177	UP	0.050042863	-0.27	0.282877349	0.089257274	2.081252518	0.150575438	0.119916356
UCK2	0.007447789	6	0.266666177	UP	0.002379289	0.12	0.419046599	0.234782126	0.789260435	-0.088060026	0.177391063
ATP6V0A2	0.007463733	6	0.266757898	UP	0.101690906	0.05	0.147924993	0.226967532	-0.286206849	0.088463999	0.095077452
E2F1	0.007471133	5	0.266757898	UP	0.077828166	0.5	-0.124420044	0.306612964	NA	0.224550052	0.224550052
PPIL1	0.007485035	6	0.266883078	UP	0.066971011	0.16	0.823761717	0.207265971	-0.711777564	-0.088520648	0.113485506
SH3RF2	0.006926338	6	0.26702506	DOWN	-0.134743331	0.13	-0.434816987	0.303691439	-0.462033852	-0.705351899	-0.284780159
RFT1	0.006927341	6	0.26702506	DOWN	-0.043726376	-0.03	-0.052801906	0.056666168	-0.81510851	-0.015944223	-0.036863188
CAPRIN1	0.007504779	6	0.267215945	UP	0.088520238	-0.47	0.509854317	0.106605418	1.283523168	-0.230336654	0.097562828
DPYSL2	0.006951605	6	0.267558633	DOWN	-0.03928553	-0.31	-0.323879369	-0.073224753	-0.177989181	0.125454959	-0.125606967
SERPINE2	0.006962405	6	0.267573153	DOWN	-0.022028945	-0.31	-0.767495063	-0.51276368	0.121726171	0.039154286	-0.166014472
PROSER2	0.007007705	6	0.267726754	DOWN	-0.011422824	-0.08	-0.188791595	0.114329718	-0.062864665	-0.032055835	-0.04746025
TMEM59	0.007008117	6	0.267726754	DOWN	-0.013525786	-0.21	0.483283678	0.064035073	-0.175515372	-0.48487656	-0.094520579
JOSD2	0.007008117	6	0.267726754	DOWN	0.073206779	0.14	-0.692218455	0.063418567	-3.132145239	0.016451301	0.039934934
CAPNS2	0.007538536	6	0.267959059	UP	0.108165456	0.31	0.628145407	0.164185265	-0.303894385	-0.522978864	0.136175361
PHPT1	0.007554617	6	0.267959059	UP	0.044578729	0.52	0.094325135	-0.018209854	0.785932667	0.061706255	0.078015695
ZRSR2	0.007586913	6	0.267959059	UP	0.018032575	0.85	0.974874799	-0.018968581	0.025044861	0.132411518	0.07872819
NDUFA1	0.007595041	6	0.267959059	UP	-0.15067501	0.35	1.079195894	-0.035143921	0.388212303	0.183691426	0.266845713
CCT6B	0.007597704	6	0.267959059	UP	0.126873656	0.17	0.369545538	-0.023852617	0.485279399	0.138650754	0.154325377
PLCB2	0.007608801	4	0.267959059	UP	0.247168347	0.71	NA	NA	0.86116944	0.296472708	0.503236354
ISCA2	0.007613914	6	0.267959059	UP	0.040439944	0.12	0.071762246	-0.006791171	-0.308134127	0.032243649	0.036341797
TLK2	0.007613914	6	0.267959059	UP	0.001425249	0.03	0.332069835	0.092304125	-0.267708263	0.003965876	0.016982938
NT5DC3	0.007635573	6	0.267959059	UP	0.015035727	0.21	-0.017869007	-0.013465898	0.721882196	0.089077391	0.052056559
LSP1	0.007639135	6	0.267959059	UP	0.189293609	0.22	-0.300371228	0.204773212	0.375644134	0.93493552	0.212386606
NDUFAF6	0.007640466	6	0.267959059	UP	-0.019584303	0.28	0.753469433	0.186825545	0.47532057	-0.402627866	0.233412772
SNTA1	0.007053251	6	0.269038199	DOWN	-0.021250331	-0.06	-0.749082413	-0.019796129	-0.235491508	0.075640734	-0.040625166
REEP6	0.007063405	6	0.269038199	DOWN	-0.104380212	-0.15	-1.197013673	-0.298559835	0.435206391	-0.133113236	-0.141556618
F12	0.007720433	6	0.270006144	UP	0.149335906	0.64	-0.321673875	0.396233476	1.504626324	-1.0497725	0.272784691
BAZ1A	0.007728196	6	0.270006144	UP	0.058710834	0.05	1.214362673	0.118416042	0.617420503	0.038897668	0.088563438
EBNA1BP2	0.007730388	6	0.270006144	UP	0.043988024	0.49	1.189901913	0.130570607	-0.756192353	-0.284133175	0.087279316
KRT80	0.007108213	6	0.270155382	DOWN	-0.095740956	-0.29	-0.982320031	0.065587663	0.346158831	-0.846128762	-0.192870478
DCHS1	0.007119474	6	0.270155382	DOWN	0.010340107	-0.31	-0.192065937	-0.343962767	-0.473413519	0.07022296	-0.251032968
SLC9A6	0.007127635	6	0.270155382	DOWN	-0.068014583	-0.2	-0.218683833	0.077372504	-0.428616375	-0.077296397	-0.138648198
AMFR	0.00713483	6	0.270155382	DOWN	0.01266162	-0.23	-0.378914905	0.039189342	-0.643497905	-0.191092604	-0.210546302
MED29	0.007170767	6	0.27030286	DOWN	-0.125957029	-0.1	-0.052547664	0.011215426	-0.084816781	0.070755117	-0.068682223
LRRC1	0.007173058	6	0.27030286	DOWN	-0.144363769	-0.06	0.596406719	-0.204970487	-0.964574006	-0.602808395	-0.174667128
BCL2	0.007181062	6	0.27030286	DOWN	0.01032063	-0.28	-0.380221297	-0.217896549	-1.111767971	-0.052301493	-0.248948274
SLC30A5	0.007184102	6	0.27030286	DOWN	-0.091995212	-0.3	0.679762189	0.232775629	-0.880498954	-0.333468612	-0.195997606
PLEKHG3	0.00719137	6	0.27030286	DOWN	-0.057796009	-0.03	-0.744307018	-0.096097739	0.074989453	-0.303082304	-0.076946874
POMGNT2	0.007213359	6	0.270732968	DOWN	0.041349981	-0.15	-0.918180171	-0.064102805	-0.916161244	-0.235535518	-0.192767759
CCDC93	0.007783116	6	0.270997889	UP	0.026243292	0.03	0.073149766	0.086935238	1.160516443	-0.046171164	0.051574883
ASF1B	0.007790425	6	0.270997889	UP	0.071012642	0.34	-0.302010637	0.237340796	0.209861432	0.218800799	0.214331115
RPL26	0.007798576	5	0.270997889	UP	0.062715007	0.86	2.808687007	NA	0.541412265	-0.225874247	0.541412265
USP1	0.007801007	6	0.270997889	UP	0.09710308	-0.32	0.500948827	0.166873762	1.585405535	-0.293953958	0.131988421
VDAC2	0.007256522	6	0.271955391	DOWN	-0.039191591	-0.16	0.127135681	-0.039873733	-0.734373285	-0.441795744	-0.099936866
IGF1R	0.007295127	6	0.272958081	DOWN	-0.000851003	-0.17	-0.264451887	0.088993093	-1.169430931	-0.194648586	-0.182324293
GALNT7	0.007304542	5	0.272958081	DOWN	-0.264226704	-0.59	NA	-0.365645274	-1.337648484	0.28317589	-0.365645274
VEGFA	0.007321261	6	0.273185185	DOWN	-0.144735123	-0.06	-0.014524576	-0.164492089	-0.274155463	0.067005348	-0.102367561
TMEM107	0.007874628	6	0.273185742	UP	-0.021417489	0.18	0.241879586	0.297869307	0.539299493	0.182397952	0.212138769
BMS1	0.007900711	6	0.273720712	UP	-0.079627422	0.34	0.905149753	0.142047218	0.062465485	-0.056631369	0.102256351
NUDT5	0.007913137	5	0.273781726	UP	0.089907543	0.13	1.085470028	0.121606074	NA	0.072743897	0.121606074
OLFM1	0.007352724	6	0.273826088	DOWN	0.007866093	-0.03	-0.088117535	-0.212335284	-0.361682277	-0.039366122	-0.063741829
SUMF2	0.007359769	6	0.273826088	DOWN	-0.082997485	0.09	-0.49321973	-0.089826898	-0.687101647	0.081996568	-0.086412192
NFKBIB	0.007936312	6	0.274214008	UP	0.061513525	0.24	-0.456065434	0.144786628	1.434110849	0.176358749	0.160572689
GJC1	0.007389573	6	0.274537067	DOWN	-0.029916927	-0.26	-0.585849053	-0.329200451	-0.490934368	0.054586409	-0.294600225
NADSYN1	0.007965199	6	0.274601321	UP	0.001395318	0.35	-0.333547358	-0.057998104	1.392175084	0.411896003	0.175697659
LRRC8D	0.007972283	6	0.274601321	UP	0.075365392	0.03	0.519451562	0.094068317	1.03044049	0.042276224	0.084716854
NABP1	0.008006158	6	0.274601321	UP	0.076982199	0.21	0.189263624	-0.056614586	0.154981088	0.660191521	0.172122356
HAT1	0.008010996	6	0.274601321	UP	0.124243034	0.01	1.163161448	0.078966948	1.395495154	-0.214996192	0.101604991
WDR41	0.008011701	6	0.274601321	UP	0.075026754	0.03	0.400255535	0.138173473	-0.232263446	-0.065654405	0.052513377
TRIP13	0.008011701	6	0.274601321	UP	0.005960075	0.06	0.462361769	0.44071664	1.060289275	0.108349981	0.27453331
MFGE8	0.007405412	6	0.274727955	DOWN	0.013598886	-0.04	-0.250668762	-0.215938105	-0.154829611	0.060854938	-0.097414805
NCOA5	0.00742128	6	0.27491934	DOWN	0.011227273	-0.03	-0.346658177	0.032976347	-0.623813166	-0.053911488	-0.041955744
TIMM8A	0.008037355	6	0.275029398	UP	0.051907635	0.17	0.290600777	0.158864579	0.710361744	-0.409504219	0.164432289
PSMB6	0.008045617	6	0.275029398	UP	0.047368388	0.35	0.248110969	0.074295322	0.0503574	-0.085729752	0.062326361
SLC6A8	0.007471133	5	0.275969681	DOWN	-0.134430823	-0.18	-0.767477483	0.097839531	NA	-0.955572422	-0.18
ERLIN2	0.007471133	6	0.275969681	DOWN	0.055980973	-0.38	0.093961756	-0.102356202	-1.553232416	-0.205837092	-0.154096647
C19ORF33	0.008093755	6	0.275978375	UP	0.069904985	0.83	0.66216625	0.178285797	-0.235294978	-0.783669894	0.124095391
SLIRP	0.008095191	6	0.275978375	UP	-0.112624359	0.57	1.786342597	0.023299598	1.390437536	-0.048595806	0.296649799
PDCL3	0.008105629	5	0.275978375	UP	0.133934039	0.22	0.752299178	NA	0.349000544	-0.053387635	0.22
ODF2	0.008116988	6	0.275999081	UP	0.154727168	0.3	-0.126199944	0.188126598	0.029707249	0.043549623	0.099138396
TMEM218	0.008153808	6	0.276565422	UP	-0.001478363	0.2	0.191507351	0.256016076	0.092402662	0.086803749	0.141955007
TBP	0.008155189	6	0.276565422	UP	0.109169781	0.23	0.149355971	-0.019751952	0.754138848	0.071687321	0.129262876
PNMA1	0.007501045	6	0.276627043	DOWN	0.015803444	-0.29	-0.101761545	-0.176144574	-0.538323408	-0.00176972	-0.13895306
FAM161A	0.007534607	6	0.276627043	DOWN	-0.127082712	-0.38	0.421305712	-0.051503514	-0.444384801	-0.150835972	-0.138959342
HSD17B14	0.007538536	5	0.276627043	DOWN	-0.112508529	0.18	-0.599106107	-0.274664011	NA	-0.222146275	-0.222146275
CNNM2	0.007543877	6	0.276627043	DOWN	0.014460848	-0.03	-0.378298469	-0.086555976	-0.163791212	0.062022021	-0.058277988
SLC25A36	0.007549812	6	0.276627043	DOWN	-0.094067021	-0.3	0.265008383	-0.30218615	1.256467034	-0.29011587	-0.192091445
DHDDS	0.007554617	6	0.276627043	DOWN	0.006935738	-0.11	-0.786365637	-0.110951837	-0.430965442	0.079772252	-0.110475918
ZNF844	0.007564357	5	0.276627043	DOWN	-0.184485569	-0.2	NA	-0.046028868	-1.654319244	-0.216236946	-0.2
SLC43A3	0.008171001	6	0.276700244	UP	-0.00067839	0.25	0.038444032	0.207637109	0.276219744	0.111257484	0.159447297
ACTR3	0.0082027	6	0.276700244	UP	0.046989886	-0.35	0.577541685	0.27954124	0.088403228	0.104294134	0.096348681
TMEM234	0.008211235	6	0.276700244	UP	0.05322418	0.49	0.027130071	-0.035162495	0.610416252	-0.040026434	0.040177125
PPIL3	0.008211235	6	0.276700244	UP	-0.002111762	0.05	0.95400415	0.050772705	-0.440643001	0.073471054	0.050386353
LY6G5C	0.008213056	4	0.276700244	UP	0.139066299	0.38	NA	NA	0.484290041	0.890290819	0.43214502
PPP2R3C	0.008225056	6	0.276741345	UP	0.101801047	0.11	0.891307009	-0.298549302	1.065539247	0.312028653	0.211014326
FMO1	0.007592307	6	0.276860843	DOWN	0.002452134	-0.38	-0.283136483	-0.312926154	-1.682082083	-0.015945762	-0.298031318
CNKSR3	0.007597704	6	0.276860843	DOWN	-0.000477257	-0.27	-0.021258115	-0.046437039	-0.274594632	0.009992716	-0.033847577
FBXO32	0.007603104	6	0.276860843	DOWN	-0.173488139	-0.23	-0.44802574	-0.380786323	0.321328107	-0.02052154	-0.20174407
ZXDB	0.007613914	6	0.276861772	DOWN	0.008945158	-0.49	-0.124181227	0.060694583	-0.424580333	-0.267721495	-0.195951361
CLOCK	0.007630154	6	0.277059834	DOWN	-0.091060887	-0.21	-0.023271215	0.092866202	-0.772876114	-0.074051589	-0.082556238
HSD17B10	0.008251635	6	0.277272216	UP	0.160206175	0.19	-0.055789125	0.151589005	1.233373772	-0.012870161	0.15589759
HOXC6	0.007651851	6	0.277455241	DOWN	-0.068043907	-0.08	-0.426055654	-0.174639632	-0.529025546	-0.010992041	-0.127319816
NIPAL2	0.008269	6	0.277492498	UP	0.080489846	0.08	0.169190727	0.204678461	-0.146959239	-0.103830806	0.080244923
KLHL5	0.008314863	6	0.278334203	UP	-0.004035089	-0.44	0.146138102	0.212412367	1.655899422	0.611826045	0.179275234
TCIRG1	0.008315766	6	0.278334203	UP	0.066732565	0.41	-0.36097209	-0.126152865	2.046534133	1.425700368	0.238366283
HS1BP3	0.00768818	5	0.278379347	DOWN	-0.15348526	-0.01	-0.778373702	0.07896236	NA	-0.345128141	-0.15348526
IFI35	0.008333628	6	0.27843388	UP	0.120358487	0.34	-0.198624323	-0.13324285	0.391204075	1.343010813	0.230179244
PARP3	0.008344599	6	0.27843388	UP	0.012696983	0.11	-0.055056659	0.086539834	1.28808233	0.723006389	0.098269917
FAM111B	0.008354579	6	0.27843388	UP	0.097106614	0.41	0.059091374	0.531090659	0.955251802	-0.102161753	0.253553307
PRPF40B	0.008362127	6	0.27843388	UP	0.080252018	0.22	0.003261263	0.083448213	-0.016011515	-0.099062732	0.041756641
SEC61A2	0.008386832	6	0.27854688	UP	0.119575157	0.49	0.126126153	-0.123858998	0.133974186	0.077340251	0.122850655
LCK	0.008408921	6	0.27854688	UP	0.089098766	0.55	-0.077982625	-0.271747806	1.355702184	3.261372625	0.319549383
SEC31B	0.008408921	6	0.27854688	UP	0.014951308	0.81	0.000178142	-0.175817859	-0.342111503	0.53799339	0.007564725
PCTP	0.007728196	6	0.279238905	DOWN	-0.046577928	-0.68	-0.01019704	-0.456449885	-0.663707997	0.089005013	-0.251513907
FAM53B	0.007733673	6	0.279238905	DOWN	0.012020593	-0.25	-0.975960562	-0.03680784	-0.644062455	0.051121387	-0.14340392
IFI44	0.008443509	6	0.279332167	UP	0.059661818	0.7	0.988187224	-0.687543715	0.401690707	1.85303094	0.550845353
MEIS3P1	0.007751548	4	0.279491193	DOWN	NA	-1.12	0.046547087	-0.29765197	-0.75559065	NA	-0.52662131
RNASEL	0.007777609	6	0.279597149	DOWN	-0.010006976	-0.19	-0.180093212	-0.103321336	0.310821396	-0.001028636	-0.056664156
LARP4B	0.007788626	6	0.279597149	DOWN	0.012880255	-0.03	-0.136628506	0.081388314	-0.2345544	-0.04746344	-0.03873172
IPP	0.007794139	6	0.279597149	DOWN	0.015309274	-0.25	-0.413992998	0.08863483	-0.015877026	-0.158602238	-0.087239632
FABP7	0.007798051	6	0.279597149	DOWN	-0.04710036	-0.75	0.2693379	-0.707905703	-0.813897939	-0.07954125	-0.393723477
LYRM9	0.007812567	6	0.279726932	DOWN	-0.085366304	0.17	-0.381092846	-0.233740388	-1.32319393	-0.045041482	-0.159553346
NOL3	0.007824139	6	0.279751114	DOWN	-0.131121591	0.45	-0.675135538	0.101892572	-0.485268922	-0.895698272	-0.308195257
PHKA2	0.007843927	6	0.279876462	DOWN	-0.075546709	0.32	-0.726723944	-0.193806376	-0.427897803	-0.064171364	-0.134676543
AMMECR1L	0.007849449	6	0.279876462	DOWN	0.016459027	-0.15	-0.147228796	0.035579218	-0.007884788	-0.450657178	-0.077556792
PIGO	0.007866944	6	0.279891089	DOWN	0.044673962	-0.2	-0.596848037	-0.060662617	-0.413401266	-0.066897221	-0.133448611
NUDCD3	0.007871664	6	0.279891089	DOWN	-0.062472471	-0.09	-0.859333713	0.005276617	0.48881798	-0.205903088	-0.076236235
TNS4	0.007893932	6	0.28029464	DOWN	-0.054582747	-0.15	-0.608919064	0.074975673	-0.036009283	-1.268051928	-0.102291374
PDK2	0.007913137	6	0.280588454	DOWN	0.059766422	-0.24	-0.640613271	-0.100797767	-1.109914	-0.068739421	-0.170398883
IRAK1	0.008508649	6	0.281124877	UP	0.064325304	0.11	-0.244267191	0.148457489	0.265177138	0.266734504	0.129228744
CMC1	0.008521261	6	0.281179692	UP	-0.001953163	0.1	0.700402932	0.004930003	-0.228035131	0.112657773	0.052465001
MCM7	0.008541366	6	0.281469214	UP	0.129238464	0.35	-0.207760264	0.111034112	0.172364671	0.072086281	0.120136288
SRRT	0.008556964	6	0.281469214	UP	0.02685791	0.46	0.05825952	0.127451579	-0.268020465	0.134469889	0.09285555
PANX1	0.008562927	6	0.281469214	UP	0.09426745	0.14	0.29117801	0.245290562	0.067464753	-0.089482365	0.117133725
GOLGA1	0.008610753	6	0.282235887	UP	-0.001374273	0.08	0.194247969	0.090104744	0.429365236	0.010373538	0.085052372
SF3A3	0.008628745	6	0.282235887	UP	0.015624138	0.19	0.425447415	0.166735755	-0.234448108	-0.033443048	0.091179947
CENPM	0.008640757	6	0.282235887	UP	0.022015224	0.47	-0.040897689	0.215751906	1.013883864	0.583583933	0.342875953
RGS10	0.00866558	6	0.282235887	UP	0.278749697	0.25	0.648211819	-0.137339616	-0.1054961	0.42443633	0.264374849
GNG5	0.008670849	6	0.282235887	UP	0.071554958	0.11	0.005844531	-0.014603352	-0.170155009	0.036029612	0.020937071
UCHL3	0.008678056	6	0.282235887	UP	-0.087080114	0.4	1.091481424	0.107468031	0.459315542	-0.258281277	0.253734016
EXO1	0.008698116	5	0.282235887	UP	0.072661591	0.28	0.541670551	0.274922057	0.179946789	NA	0.274922057
CDC123	0.008706428	6	0.282235887	UP	0.090093459	0.11	0.758283266	0.053453517	0.257006844	-0.144315033	0.100046729
HLA-C	0.008714257	6	0.282235887	UP	0.213882995	0.13	-0.457966261	-0.056481043	-1.411267241	0.833002096	0.036759478
KIF2A	0.008715561	6	0.282235887	UP	0.126230132	-0.18	0.516342187	-0.083706289	0.696808489	0.250706974	0.188468553
RPL27	0.008731401	6	0.282235887	UP	0.118578079	0.17	0.737655661	0.03291043	0.087809171	-0.195235677	0.103193625
DNM1L	0.008731401	6	0.282235887	UP	-0.009828298	0.1	0.622346369	0.106638957	0.405335176	0.115336217	0.110987587
DNAJC17	0.008737357	6	0.282235887	UP	-0.000339285	0.52	0.479571795	0.069333875	-0.239202175	0.202459668	0.135896771
PTPN22	0.008749495	6	0.282235887	UP	0.060515946	0.15	0.073502048	-0.049797878	0.739117618	1.507272017	0.111751024
DENND4A	0.00876575	6	0.282235887	UP	0.150254471	-0.03	0.257340994	0.186200363	-0.099232875	0.487410381	0.168227417
DDX60	0.00876575	6	0.282235887	UP	0.129010215	-0.19	0.867870975	0.017550277	1.281627549	1.128942041	0.498440595
CDK2AP2	0.008773147	6	0.282235887	UP	0.067987006	0.31	-0.502251374	0.075522031	0.960048683	0.579231527	0.192761016
ATG14	0.007972283	6	0.282295798	DOWN	-0.058312087	-0.03	-0.122641198	-0.057243367	0.210470579	-0.079275602	-0.057777727
TULP3	0.00800606	6	0.282813027	DOWN	0.01230937	-0.04	-0.490578506	-0.067220696	-0.221617777	-0.363967944	-0.144419237
SCP2	0.008011701	6	0.282813027	DOWN	-0.01421541	-0.43	-0.165043665	0.045138923	0.423332125	-0.143548446	-0.078881928
SYBU	0.008028644	6	0.282813027	DOWN	0.01771122	-0.3	-0.26288303	-0.038828589	-0.038022891	-0.045988977	-0.042408783
SVIP	0.008034579	5	0.282813027	DOWN	-0.08906674	-0.33	NA	-0.163493142	-1.326551616	0.018816213	-0.163493142
LDLRAD3	0.008046389	6	0.282813027	DOWN	-0.085266448	-0.52	-0.514655336	0.055430188	-0.013284067	-0.44944006	-0.267353254
TTC8	0.008052989	6	0.282813027	DOWN	-0.043103819	-0.16	0.445497478	-0.094038405	-0.97216547	-0.228101512	-0.127019203
GLMN	0.008810397	6	0.283079477	UP	-0.003571702	0.13	1.076019817	0.099422727	-0.135456343	0.116143001	0.107782864
SMIM19	0.008847107	6	0.283903649	UP	-0.003223635	0.11	1.152997727	-0.000462716	0.356209971	-0.041983837	0.054768642
MAGED2	0.008107895	6	0.283971787	DOWN	-0.036086933	-0.1	-0.244427883	-0.151879178	0.798925827	-0.122859765	-0.111429882
MYO18A	0.008108107	6	0.283971787	DOWN	0.014047835	-0.26	-0.58906023	0.034197949	-0.681486028	0.080861868	-0.122976082
TAPBP	0.008880723	6	0.284152362	UP	0.137397411	0.29	-0.824287702	-0.112215553	-0.05543984	0.740754141	0.040978785
BRIX1	0.00890485	6	0.284152362	UP	-0.061144258	0.3	1.833492268	0.128961852	0.292971512	-0.548731914	0.210966682
IL18R1	0.008914739	6	0.284152362	UP	0.000442305	0.11	0.546190466	-0.039206123	0.140865732	0.330243853	0.125432866
BIVM	0.008927082	6	0.284152362	UP	0.084032787	0.24	0.57684365	0.032689224	-0.655231705	0.090961856	0.087497321
EIF3M	0.008930312	6	0.284152362	UP	0.129918426	-0.05	1.225931652	0.059644397	0.565898999	-0.225866204	0.094781412
MPHOSPH10	0.008933207	6	0.284152362	UP	0.077816598	0.35	1.986777421	0.09850037	0.068801864	-0.42981057	0.088158484
OTUB1	0.008933207	6	0.284152362	UP	0.06092082	0.13	-0.751561678	0.089198589	1.747343332	0.064105565	0.076652077
UBE2E2	0.008958687	6	0.284152362	UP	0.053703248	-0.16	0.191634829	0.080316749	0.177352637	0.303903658	0.128834693
PDIA5	0.008967193	6	0.284152362	UP	0.063375318	0.19	0.157142565	-0.053275121	0.224198797	0.299720482	0.173571282
PRC1	0.008989011	6	0.284152362	UP	0.026331787	0.16	0.712496195	0.276394322	0.258459797	-0.107924034	0.209229898
OGFRL1	0.008996782	6	0.284152362	UP	-0.128785333	-0.21	0.740132296	0.187003919	0.095801342	0.547162001	0.14140263
NT5C3A	0.009007014	6	0.284152362	UP	0.090804733	-0.28	0.695879184	0.184810278	1.033012707	-0.131891274	0.137807505
CLIC1	0.009009817	6	0.284152362	UP	0.196145419	0.12	-0.245011463	0.055846092	0.566023181	0.209742063	0.15807271
PTMS	0.009009817	6	0.284152362	UP	0.152274988	0.22	-0.943202696	0.118149998	0.07901544	0.124371208	0.121260603
LINC00324	0.009026911	5	0.284342157	UP	0.048717168	0.33	0.270698516	0.179792331	NA	0.139348173	0.179792331
PNPLA4	0.008141324	6	0.284408357	DOWN	-0.098601787	-0.03	-0.295795077	0.037752539	-1.226085238	-0.543927228	-0.197198432
SND1	0.008153808	6	0.284408357	DOWN	-0.080888021	-0.12	-0.793452854	-0.045676837	-0.096267322	0.076427655	-0.088577671
DAG1	0.008153808	6	0.284408357	DOWN	-0.019302476	-0.38	-0.959626329	0.062509516	0.461485521	-0.321402961	-0.170352719
ZC3H3	0.008171001	6	0.284449	DOWN	-0.001634044	-0.04	-0.919922184	-0.012032239	0.097973713	0.037253145	-0.006833142
ST6GALNAC3	0.008177133	5	0.284449	DOWN	-0.07691345	-0.66	0.014716089	-0.342235735	-1.476616281	NA	-0.342235735
ZFYVE28	0.009063798	6	0.284894683	UP	0.094831959	0.24	-0.034220474	0.038215512	-0.106573869	0.671755286	0.066523736
TMED5	0.009071295	6	0.284894683	UP	0.173455415	-0.25	0.963530602	-0.220551422	1.058639284	0.21584525	0.194650333
FERMT3	0.009084191	6	0.284894683	UP	0.144893054	0.3	-0.163828573	-0.082143121	0.812650772	1.4736441	0.222446527
CPVL	0.009088842	6	0.284894683	UP	0.311639648	0.04	0.116254398	-0.015601287	2.182065072	0.623140801	0.213947023
TSPYL5	0.008213056	5	0.285312025	DOWN	-0.083543891	-0.52	-0.30996765	-0.19290788	NA	0.065391906	-0.19290788
POLR2G	0.009132807	6	0.285772277	UP	0.165732818	0.23	0.426327096	-0.016729488	-0.20367506	0.112582031	0.139157424
SMARCAL1	0.009139102	6	0.285772277	UP	0.035256219	0.16	0.151210758	-0.033390568	0.405119786	0.079584242	0.1153975
ZDHHC5	0.008250427	6	0.285811399	DOWN	-0.036439453	-0.18	-0.484165444	0.108330025	-0.21354176	-0.074712903	-0.127356451
MCF2L	0.008261132	5	0.285811399	DOWN	-0.121903136	-0.12	NA	-0.207831205	-0.554492483	-0.491059012	-0.207831205
ID4	0.008269	6	0.285811399	DOWN	-0.423669636	-0.48	-0.054446136	0.062697651	-0.692941039	0.017508626	-0.239057886
HINFP	0.008290364	6	0.285811399	DOWN	-0.121133581	0.22	-0.180338462	-0.042486774	-0.42802281	-0.105354466	-0.113244023
QPRT	0.008314863	6	0.285811399	DOWN	-0.186560728	0.29	-1.135002189	-0.240018426	-0.305720906	0.139272898	-0.213289577
ANKS1A	0.008327102	6	0.285811399	DOWN	-0.049004862	-0.13	-0.005946409	-0.032851174	-0.007183056	0.068887943	-0.020017115
ABCA5	0.008333628	6	0.285811399	DOWN	-0.131286365	0.3	0.17821755	-0.117529904	-0.769971248	-0.547244544	-0.124408134
RAPGEF6	0.008338489	6	0.285811399	DOWN	-0.047568339	-0.4	-0.230032246	-0.063048277	-0.330277534	0.329226619	-0.146540262
TACC2	0.008338764	6	0.285811399	DOWN	-0.124548858	-0.03	-0.458804973	0.032517806	-1.00747329	-0.726980785	-0.291676915
GNG11	0.008338764	6	0.285811399	DOWN	0.023775059	-0.12	-0.017544868	-0.100274711	-0.681442258	0.024533206	-0.058909789
TMEM165	0.009161847	6	0.286005161	UP	0.034889839	-0.09	0.646230463	0.173152445	0.528546594	0.263170337	0.218161391
IFI27L2	0.009189595	6	0.286005161	UP	0.140968472	0.65	0.414612871	-0.040886104	0.039548875	0.043312239	0.092140355
TMEM237	0.00919062	6	0.286005161	UP	-0.057253869	-0.01	0.965214544	0.157646745	2.322468964	-0.411935516	0.073823373
COPE	0.009199248	6	0.286005161	UP	0.043421271	0.21	-0.609127447	0.070111569	0.244766301	0.196043546	0.133077558
DYRK4	0.009202254	6	0.286005161	UP	0.092058446	0.35	0.788939189	0.054384997	-0.248527223	-0.085633774	0.073221721
ACAD8	0.008370693	6	0.28613027	DOWN	-0.051734383	-0.2	-0.254838187	-0.136261504	0.531816054	-0.142271732	-0.139266618
AGAP1	0.00837876	6	0.28613027	DOWN	-0.047442313	-0.31	-0.115858452	0.105789987	-0.3087022	-0.139101503	-0.127479977
KLHL7	0.008381504	6	0.28613027	DOWN	-0.007585778	-0.39	0.640800269	0.266829846	-1.160646823	-0.355575226	-0.181580502
DRAP1	0.009239983	6	0.286197535	UP	0.10722642	0.28	-0.29376569	0.114907129	0.306946672	-0.006127107	0.111066774
CSTF2	0.009240319	6	0.286197535	UP	-0.003232468	0.19	0.247077403	0.262567269	1.387898418	0.053267372	0.218538702
EZH2	0.009242732	6	0.286197535	UP	-0.014285112	0.47	0.561476525	0.091109692	0.369334172	0.176595536	0.272964854
RPS11	0.009253037	6	0.286197535	UP	0.121176599	0.22	0.433360691	0.004734073	-0.266577302	-0.101654404	0.062955336
SMYD2	0.009284894	6	0.2864387	UP	-0.004248543	0.14	0.657376234	0.016575038	0.056087437	0.011484402	0.036331237
HCK	0.009292341	6	0.2864387	UP	0.165697561	0.28	-0.330529905	-0.061790851	1.63868426	0.337702037	0.222848781
CD40	0.009303878	6	0.2864387	UP	0.048767207	0.27	-0.243439737	0.105431296	0.711171242	0.94187496	0.187715648
UBD	0.009305464	5	0.2864387	UP	0.004730444	-0.08	0.205741415	NA	2.813186251	2.695189616	0.205741415
HTATIP2	0.009323244	6	0.286642293	UP	-0.001652432	0.15	0.658974617	0.266336121	-0.136500904	-0.030402347	0.074173784
RPL39	0.009348883	6	0.287086767	UP	0.070032468	0.4	0.813270349	0.029494815	0.334858454	-0.088487373	0.202445461
LCOR	0.008484175	6	0.288397555	DOWN	-0.067165617	-0.37	-0.243529311	-0.094556351	-0.711066843	0.126694804	-0.169042831
NONO	0.008485681	6	0.288397555	DOWN	-0.007997678	-0.09	-0.147636248	0.083894024	-0.361715696	0.003543653	-0.048998839
RHOBTB1	0.008491602	6	0.288397555	DOWN	-0.054992791	-0.04	-0.058560818	-0.177896337	-0.187793715	-0.141868594	-0.100214706
HSD11B1L	0.008504578	6	0.288397555	DOWN	-0.087056433	0.53	-0.500399561	0.044901079	-1.49929952	-0.390463617	-0.238760025
PYGB	0.008508649	6	0.288397555	DOWN	-0.225778899	-0.27	-1.051290021	-0.243579067	-0.345129918	0.115055599	-0.256789534
CELF1	0.008515322	6	0.288397555	DOWN	0.013684928	-0.05	-0.142184861	-0.075648675	-0.787288355	0.0471004	-0.062824338
FRY	0.008551005	6	0.288843943	DOWN	-0.149043756	-0.29	-0.05840194	0.074220707	-0.653103126	0.103768648	-0.103722848
EXOC4	0.008551005	6	0.288843943	DOWN	-0.032855223	-0.07	-0.072695556	0.054638383	-0.753316397	-0.044427379	-0.05721369
ANKRD13A	0.008604763	6	0.288887469	DOWN	-0.054373455	-0.02	-0.003943093	0.00570149	0.251775632	0.075396186	0.000879199
ZNF185	0.008623588	6	0.288887469	DOWN	-0.071132652	-0.18	-0.396450557	0.170408535	-0.289636033	-0.457176452	-0.234818016
FGF2	0.008628792	5	0.288887469	DOWN	-0.153418586	-0.67	0.009615711	-0.08410736	-1.173563563	NA	-0.153418586
HMGCS2	0.008628792	5	0.288887469	DOWN	-0.105233778	0.13	-0.714904227	-0.649090373	-2.461782532	NA	-0.649090373
NBR1	0.00863475	6	0.288887469	DOWN	0.01430538	-0.24	-0.039433046	-0.130947111	-1.190781451	-0.141558767	-0.136252939
CNOT11	0.008640757	6	0.288887469	DOWN	-0.022293142	-0.06	-0.20873387	0.038816058	0.11565185	-0.064665261	-0.041146571
SYPL1	0.008647212	6	0.288887469	DOWN	-0.010923063	-0.55	-0.214551449	0.015362645	1.068593314	-0.622869668	-0.112737256
DST	0.008651502	6	0.288887469	DOWN	0.083482832	0.07	1.38198019	-0.566752615	-0.868306914	-0.530555266	-0.230277633
PTPRS	0.008658802	6	0.288887469	DOWN	-0.071632535	-0.03	-0.068016414	-0.093783026	-0.381839772	-0.285383045	-0.08270778
HOXB3	0.008664824	6	0.288887469	DOWN	-0.076202072	-0.13	-0.069471244	-0.468778444	0.413667715	0.05345908	-0.072836658
RAF1	0.008676878	6	0.28891414	DOWN	0.014542004	-0.06	-0.375527037	-0.166694004	-0.836595572	-0.10078053	-0.133737267
DOCK8	0.009424176	5	0.289053097	UP	0.122783702	NA	0.337363508	-0.221502839	1.099444425	1.144076102	0.337363508
TDP1	0.009444828	6	0.289340856	UP	0.062044287	0.17	-0.416456677	0.24144346	0.27901626	0.204240934	0.187120467
KCNK5	0.008714257	6	0.289782912	DOWN	-0.252466558	-0.22	-0.122940132	-0.541070472	-2.093903152	0.153442501	-0.236233279
CUX1	0.008731294	6	0.289973832	DOWN	0.000739251	-0.02	-0.569909593	0.116549838	0.107260789	-0.035819683	-0.009630374
PSMA4	0.009477965	6	0.290009918	UP	0.057452995	0.21	1.748759324	0.037161808	0.503065834	-0.090814637	0.133726498
GTF3A	0.009490599	6	0.290050772	UP	0.131444757	0.22	0.896181493	-0.155452298	-0.023920802	0.172470839	0.151957798
TPMT	0.009503924	6	0.290112641	UP	-0.027532805	0.01	0.626065494	0.235195316	0.463259056	0.259455863	0.247325589
BSDC1	0.008761648	6	0.290605964	DOWN	0.014983114	-0.2	-0.357004972	0.028268336	0.044299806	-0.09250252	-0.038759703
DDX19B	0.009562662	6	0.291076792	UP	-0.001668547	0.18	0.185127125	-0.037513092	-0.246048679	0.119045917	0.058688685
HLA-DOB	0.009567431	6	0.291076792	UP	0.167972378	0.75	-0.132053251	-0.007079122	-0.164195586	0.752067875	0.080446628
UHRF1	0.009569524	5	0.291076792	UP	0.061362841	NA	0.197357841	0.339531374	1.847077827	0.164502872	0.197357841
ACOT9	0.009632352	6	0.292464203	UP	0.057241129	0.12	0.328370693	-0.052736614	1.374912921	0.241082758	0.180541379
TNFAIP8L2	0.009637921	6	0.292464203	UP	0.048166539	0.48	-0.104228772	-0.036503935	0.753230579	0.144542602	0.09635457
CBX4	0.008840979	6	0.292858868	DOWN	-0.148798725	-0.17	-0.564158106	-0.018567971	0.309730126	-0.056204421	-0.102501573
VPS13D	0.008879441	6	0.293753875	DOWN	-0.072007185	-0.01	-0.527080984	0.177457584	-1.743805982	-0.275870736	-0.173938961
SNRNP40	0.009694196	6	0.293824555	UP	0.054264158	0.15	-0.068734916	0.155889953	0.643707712	0.001342034	0.102132079
NDUFB1	0.00973253	6	0.293848635	UP	-0.219540875	0.48	0.503077775	0.00743204	0.450061434	0.18295471	0.316508072
RPL37A	0.009733949	6	0.293848635	UP	0.006858313	0.26	0.261851446	-0.065917422	-0.195688801	-0.072437912	-0.029529555
CCNB1	0.009733949	6	0.293848635	UP	-0.000117142	0.33	0.42058459	0.307680813	0.897950122	-0.040643148	0.318840406
NOP58	0.00974723	6	0.293848635	UP	-0.003404177	0.48	1.503337554	0.121685937	0.471714053	-0.082072761	0.296699995
RMND1	0.009768068	6	0.293848635	UP	0.048966941	0.1	0.328675548	0.074007472	0.600530973	-0.152398188	0.087003736
SNRPD2	0.009780499	6	0.293848635	UP	0.119376847	0.67	1.359975807	0.007193295	-0.016253954	-0.087420105	0.063285071
ARHGAP11A	0.009809453	6	0.293848635	UP	0.018945936	-0.2	0.496847024	0.672037942	-0.725917003	0.015111089	0.017028513
AMT	0.009809453	6	0.293848635	UP	-0.098858202	0.92	0.35153623	-0.155886463	-0.049946223	0.176702554	0.063378165
NDUFAF2	0.009809453	6	0.293848635	UP	-0.171848778	0.47	2.057695022	0.042820334	1.384877424	-0.219974969	0.256410167
ADNP	0.008933207	6	0.294599857	DOWN	-0.052289371	-0.16	-0.261399015	0.15041199	-0.43311977	-0.229745117	-0.194872559
VPS37C	0.008933259	6	0.294599857	DOWN	-0.020395817	-0.07	-0.841949875	0.087148165	0.153411117	-0.214060569	-0.045197908
MAP3K5	0.008939439	6	0.294599857	DOWN	-0.040893497	-0.18	-0.153910397	0.074576876	0.000644502	0.068210517	-0.020124497
PAQR6	0.00986073	6	0.294712657	UP	0.017155999	0.87	0.175339949	0.218022948	-0.457953301	0.06852982	0.121934885
PRDM1	0.009861256	6	0.294712657	UP	0.065673993	-0.38	-0.14973322	0.202568719	1.214123331	1.537035759	0.134121356
EFNB2	0.008964197	6	0.295036997	DOWN	-0.149750613	-0.6	-0.001866923	-0.204532138	0.120679831	-0.1741736	-0.161962107
CASP6	0.009894322	6	0.295131715	UP	0.049077775	0.08	0.217279569	0.160986484	-0.507200079	-0.071035363	0.064538888
EIF5A	0.009910012	6	0.295131715	UP	0.098830491	0.17	-0.243084772	0.157316611	1.133394476	-0.022512867	0.128073551
LCMT1	0.009914522	6	0.295131715	UP	0.001623518	0.21	0.078259889	-0.012931109	0.165321633	-0.080209172	0.039941703
DLEU1	0.009921263	6	0.295131715	UP	0.051909143	0.23	0.626725466	0.312947592	-0.300606981	-0.117916611	0.140954571
ADAM33	0.009937524	6	0.295273276	UP	0.136794709	0.53	0.050981443	-0.135037681	0.924288227	0.1096035	0.123199104
TRIM41	0.009969816	6	0.295890298	UP	0.049668661	0.07	-0.662938588	0.098994863	0.227567612	0.173769413	0.084497431
AK9	0.009988885	6	0.296113918	UP	-0.003648464	0.05	0.09646435	0.155678826	-0.02759132	0.075804587	0.062902294
SNX1	0.010009246	6	0.296375279	UP	0.03632898	0.02	0.2143673	0.120655169	0.433111552	-0.06483436	0.078492074
MOXD1	0.01005689	6	0.296917363	UP	0.099461673	0.05	0.293759106	0.365778611	-0.036773424	0.010443605	0.074730837
SLTM	0.010070537	6	0.296917363	UP	0.061797292	0.29	1.086048673	0.104663602	-0.444225483	0.02084443	0.083230447
NUTF2	0.010071902	5	0.296917363	UP	0.074323498	0.25	0.103596718	0.15052527	NA	0.087789547	0.103596718
ADA	0.010075911	6	0.296917363	UP	0.104540017	0.37	-0.249125166	-0.14435699	1.371186183	0.678072203	0.237270008
CCDC88B	0.010085383	4	0.296917363	UP	0.136267215	0.84	-0.039382609	NA	NA	1.274352643	0.488133608
UBA7	0.010107936	6	0.296931884	UP	0.138668664	0.49	-0.260808966	-0.164362386	0.009207135	1.027906455	0.073937899
OGFR	0.010109226	6	0.296931884	UP	0.063239944	0.14	-0.914945673	0.086862608	0.743691924	0.304840675	0.113431304
SKA3	0.010131654	6	0.296931884	UP	-0.042157037	0.48	0.266346339	0.455381631	0.646421534	0.017070846	0.360863985
RPS19	0.010132141	6	0.296931884	UP	0.129104111	0.34	0.056135528	0.028718132	-0.054314198	-0.110137135	0.04242683
IWS1	0.010160811	6	0.296942369	UP	0.144377446	0.42	1.225976953	-0.05472696	-0.913214107	-0.046878435	0.048749506
ITPA	0.010187164	6	0.296942369	UP	0.000603989	0.35	0.194943643	0.089831175	-0.307154863	0.105995933	0.097913554
ABCC10	0.010215687	6	0.296942369	UP	0.105838114	0.17	-0.333655802	-0.014260781	1.118476358	0.284876186	0.137919057
COX17	0.010215687	6	0.296942369	UP	-0.10475228	0.42	1.587738551	-0.398335731	1.948358762	0.201578712	0.310789356
SRPRB	0.010221847	6	0.296942369	UP	0.1992406	0.13	0.223361992	0.095225921	0.323120629	-0.252245946	0.1646203
SETD2	0.010229741	6	0.296942369	UP	0.085187271	0.14	0.754472494	-0.043040636	0.608025658	-0.082693033	0.112593635
ROMO1	0.010229741	6	0.296942369	UP	-0.033993657	0.44	0.801486793	-0.036671133	0.375989462	0.172179692	0.274084577
UPF3A	0.010231276	6	0.296942369	UP	0.06341858	0.27	1.187119904	0.089297719	0.483269629	-0.162562992	0.179648859
SLC15A3	0.0102366	6	0.296942369	UP	0.264551541	0.08	0.062207993	-0.118073621	1.639384421	0.698251342	0.17227577
RSPO1	0.010256291	6	0.297177775	UP	0.18051762	0.06	0.092566581	-0.08000651	0.213220688	0.18863122	0.1365421
RSPH3	0.010304913	6	0.29824997	UP	-0.006437814	0.2	0.32157163	0.271421116	1.711182055	-0.022333738	0.235710558
TSPAN18	0.009088842	6	0.298580189	DOWN	-0.064621918	-0.36	-0.112911832	-0.275769586	-0.069159471	0.07815291	-0.091035651
CYP4B1	0.009095112	6	0.298580189	DOWN	-0.005601034	-0.07	-0.801993788	0.083848743	0.265558642	-0.13789903	-0.037800517
LSM6	0.010346741	6	0.298786888	UP	-0.007111692	0.16	0.080655194	0.076344098	-0.229303668	0.238581157	0.078499646
KLHL21	0.009121381	6	0.299060153	DOWN	-0.10259491	-0.2	-1.05546298	-0.030514384	1.427048572	-0.184850722	-0.143722816
MYL6B	0.010374705	6	0.299257797	UP	-0.005481777	0.35	0.271416901	0.05491896	0.400959403	0.115585655	0.193501278
GMEB2	0.00916432	6	0.299500863	DOWN	0.014869278	-0.03	-0.804943115	-0.055563018	0.163222059	-0.124136861	-0.042781509
TSPYL1	0.009170633	6	0.299500863	DOWN	0.015497652	-0.35	-0.236640731	0.045575174	-0.192751542	-0.432588012	-0.214696137
TSPAN9	0.00922127	6	0.299500863	DOWN	-0.063191006	-0.03	-0.608998682	0.067250087	0.019762541	-0.385326701	-0.046595503
PGM1	0.009225319	6	0.299500863	DOWN	-0.0456157	-0.28	-0.276730887	-0.175253285	1.641819428	-0.170043678	-0.172648481
EPM2AIP1	0.009225319	6	0.299500863	DOWN	0.08781141	-0.15	-0.287501009	-0.203843681	-0.406496675	-0.0671071	-0.17692184
ADD1	0.009226927	6	0.299500863	DOWN	0.050098381	-0.17	-0.685883444	-0.098755885	-0.863126395	0.083050529	-0.134377943
FLNC	0.009251448	5	0.299500863	DOWN	-0.02169576	-0.36	-0.263328385	-0.316833557	-0.42848717	NA	-0.316833557
CLCN3	0.009259678	6	0.299500863	DOWN	-0.117249807	-0.43	0.307340347	0.178840451	1.164619806	-0.427498796	0.030795322
RNASEH1	0.009268899	6	0.299500863	DOWN	0.094271151	-0.2	-0.416904075	-0.111930599	-0.789210652	-0.060127375	-0.1559653
LNP1	0.009279232	5	0.299500863	DOWN	-0.048493243	-0.36	-0.012141637	-0.731061831	NA	-0.324397177	-0.324397177
PBRM1	0.009279232	6	0.299500863	DOWN	0.007990933	-0.25	0.093025917	-0.199743564	-0.695504667	-0.212889924	-0.206316744
FUS	0.009292341	6	0.299500863	DOWN	-0.117370261	0.16	-0.412210621	-0.130787014	-0.823286096	0.027587557	-0.124078637
CHML	0.009304052	6	0.299500863	DOWN	-0.12619629	-0.4	-0.076305297	0.080227637	-0.799412274	-0.104882137	-0.115539214
PXMP4	0.009316843	6	0.299500863	DOWN	-0.066225686	-0.11	-0.568969068	-0.04981896	0.387510756	-0.0882032	-0.077214443
UBAP1	0.009323244	6	0.299500863	DOWN	-0.053684543	-0.12	-0.083645156	0.042235769	-0.501258265	-0.17149203	-0.101822578
OSBPL1A	0.009338961	6	0.299500863	DOWN	-0.059343332	-0.51	0.338435152	-0.091540896	-0.909113858	-0.068315575	-0.079928236
TEAD1	0.009355303	6	0.299500863	DOWN	-0.005119995	-0.44	0.000842705	-0.041144855	-1.10788092	-0.387214381	-0.214179618
TMEM214	0.009361725	6	0.299500863	DOWN	0.00706475	-0.02	-0.609275352	-0.009640403	-0.146132971	0.044317816	-0.014820202
ENTPD5	0.009368152	6	0.299500863	DOWN	-0.072011121	-0.11	-0.210843694	-0.179666069	0.322817949	-0.184866399	-0.144833035
ZNF703	0.009381016	6	0.299539099	DOWN	-0.062517257	-0.04	-0.436964268	-0.032768201	-0.864173936	-0.238428297	-0.150472777
ATF6B	0.010399487	6	0.299635945	UP	0.115445174	0.13	-0.229413124	0.115618842	-0.735046815	0.224716485	0.115532008
KAZN	0.009410932	6	0.299695777	DOWN	0.098345704	-0.18	-0.643232753	-0.309474964	1.223966381	-0.45598535	-0.244737482
ACSBG1	0.009418274	6	0.299695777	DOWN	-0.001776972	-0.76	-0.329154165	-0.413416599	1.930216851	-0.110775366	-0.219964766
FAM50B	0.009427119	6	0.299695777	DOWN	-0.101041939	0.08	-0.771476759	-0.050107593	-0.979444315	-0.130189676	-0.115615807
FMO2	0.009432619	6	0.299695777	DOWN	-0.150483325	-0.38	0.001124662	-0.244709804	-0.53138948	4.87642810222368e-05	-0.197596564
PCED1B	0.010414849	6	0.299742167	UP	-0.064141932	0.55	0.032018251	-0.12517271	0.537497674	2.733453278	0.284757962
PDK4	0.009446684	5	0.299771646	DOWN	-0.230343531	-1.18	-0.225877235	-0.271099496	NA	-0.01691193	-0.230343531
SUMF1	0.009471476	6	0.300097303	DOWN	-0.117652185	-0.14	-0.179519678	-0.080214881	-0.050623343	0.098320611	-0.098933533
SNRK	0.009480325	6	0.300097303	DOWN	-0.033517339	-0.22	0.111550333	-0.295415095	-0.220194782	-0.216902341	-0.218451171
AKT3	0.009503959	6	0.300474917	DOWN	-0.017759001	-0.31	-0.052375411	-0.532211934	-1.085729362	0.099768009	-0.181187706
CITED4	0.009538419	5	0.301193464	DOWN	-0.279967161	0.28	-1.105119583	NA	-0.339121811	0.096876795	-0.279967161
CYP39A1	0.009584159	6	0.301649339	DOWN	-0.167505944	-0.37	0.605445425	0.19278646	-1.135530588	-0.230042345	-0.198774144
UBQLN2	0.009591699	6	0.301649339	DOWN	-0.14420451	-0.4	-0.134441412	-0.061838132	0.31742861	-0.313396976	-0.139322961
MEGF9	0.009608731	6	0.301649339	DOWN	-0.005718163	-0.53	-0.088202485	0.089386285	1.438944913	-0.538875248	-0.046960324
BNC2	0.009611013	6	0.301649339	DOWN	0.031135954	-0.45	-0.022920507	-0.410908468	-1.568061908	-0.232067623	-0.321488045
SEMA3C	0.009616006	5	0.301649339	DOWN	-0.132770259	-1.03	0.30806603	-0.353979022	NA	-0.113407475	-0.132770259
CC2D1B	0.009623357	6	0.301649339	DOWN	-0.111648669	0.04	-0.292484519	-0.038325961	-0.496007357	-0.113016163	-0.112332416
CAPN1	0.009641353	6	0.301799438	DOWN	0.0777981	-0.1	-0.726758798	-0.211136265	-0.223471813	-0.206977272	-0.209056768
MYL9	0.009677426	6	0.301799438	DOWN	-0.086288195	-0.24	-0.14057954	-0.682988834	-0.459704868	0.189594812	-0.19028977
TM9SF4	0.009677426	6	0.301799438	DOWN	-0.089814421	-0.12	-0.568764889	0.093067647	-0.164194472	-0.225913561	-0.142097236
MED12	0.009700812	6	0.301799438	DOWN	-0.016572833	-0.07	-0.524534126	-0.069376829	-0.088914401	0.105769687	-0.069688415
ZNF503	0.009714055	6	0.301799438	DOWN	-0.097305734	-0.12	-0.087313662	-0.248370649	-0.254432097	0.11241875	-0.108652867
GSTZ1	0.009722664	6	0.301799438	DOWN	-0.096712152	0.12	-0.447180326	-0.046002638	-0.302726311	-0.070965448	-0.0838388
RUNDC1	0.009727314	6	0.301799438	DOWN	-0.086937807	-0.03	-0.38535791	0.05793506	-0.100369423	-0.013315068	-0.058468903
DCUN1D4	0.00973253	6	0.301799438	DOWN	-0.19093975	0.11	0.37595473	-0.111955823	-0.3399316	-0.396014027	-0.151447787
TMEM98	0.009733949	6	0.301799438	DOWN	-0.026888634	-0.21	-0.219930945	-0.196429851	-0.796285934	0.113090707	-0.203214925
COMMD6	0.010507688	6	0.301799467	UP	0.144202002	0.34	1.620165241	0.049905236	-0.753662872	0.070975574	0.107588788
OARD1	0.010522553	6	0.301799467	UP	0.03915318	0.02	0.711564986	0.095212228	0.805833626	-0.053404489	0.067182704
OSTF1	0.010543381	6	0.301799467	UP	0.029619768	-0.02	0.599750921	0.183356358	1.019238809	0.072676583	0.12801647
C2	0.010550912	6	0.301799467	UP	0.110884272	0.44	-0.032008654	-0.050397821	-0.652213634	2.625442412	0.039437809
IFIH1	0.010555928	6	0.301799467	UP	0.05278348	0.31	0.939522689	-0.085517708	0.378742289	0.38581569	0.344371144
CCDC167	0.010556868	5	0.301799467	UP	0.050526992	0.57	0.519564303	0.167731557	NA	0.543935176	0.519564303
RNF38	0.009760526	6	0.301942185	DOWN	-0.030294568	-0.32	-0.165953693	-0.079363117	-0.560538619	0.100730962	-0.122658405
NRN1	0.00976268	6	0.301942185	DOWN	0.119112056	-0.46	0.035589403	-0.250147393	-0.721056314	0.087821622	-0.107278995
ZBTB10	0.009773837	6	0.301942185	DOWN	-0.031969735	-0.33	-0.06618562	-0.329215541	0.285174348	0.112719749	-0.049077678
NSUN4	0.010586451	6	0.302175723	UP	0.101142397	0.12	0.041866365	0.163669762	-0.417440298	-0.0066862	0.071504381
EXOSC9	0.010593571	6	0.302175723	UP	0.072764983	0.36	1.008047277	0.058459201	-0.222102777	-0.098159405	0.065612092
MED6	0.01062209	6	0.302270657	UP	-0.005551366	0.28	0.621635912	0.178213107	-0.054654575	-0.0905753	0.08633087
HEBP2	0.010646935	6	0.302270657	UP	-0.056139567	0.07	0.651389799	0.218149858	0.695073669	-0.390101354	0.144074929
UQCRH	0.010650672	6	0.302270657	UP	0.004456628	0.18	1.125019294	-0.022297662	1.399113152	0.027961186	0.103980593
SAMHD1	0.010662666	6	0.302270657	UP	0.345942761	0.01	0.081190797	0.173056628	0.555095452	1.207584536	0.259499695
RPP30	0.010664988	6	0.302270657	UP	-0.000302863	0.17	0.109393024	0.062953735	0.117472953	-0.107083127	0.086173379
TBCB	0.010672152	6	0.302270657	UP	0.006856778	0.3	-0.076877379	0.0654192	1.122521092	0.370292157	0.1827096
AGK	0.010679319	6	0.302270657	UP	-0.004739132	0.05	0.131624557	0.118904629	-0.311346134	0.230993591	0.084452315
EIF2D	0.010700847	6	0.302286903	UP	0.02058744	0.03	-0.061291365	-0.012148876	-0.696859246	-0.10378453	-0.03672012
RSRC2	0.01070803	6	0.302286903	UP	0.022347321	0.2	1.24523657	0.025432564	-0.2896379	-0.088180363	0.023889943
SNF8	0.010715218	6	0.302286903	UP	0.018062199	0.21	-0.000408108	0.04064787	-0.3217023	0.17739242	0.029355035
NAB2	0.009800505	6	0.302314862	DOWN	-0.048866978	-0.02	-0.73660815	-0.004102296	-0.958353213	-0.348032484	-0.198449731
DDX20	0.009809453	6	0.302314862	DOWN	-0.037067592	-0.05	-0.006231992	0.194479905	0.059320253	-0.469275139	-0.021649792
WDFY1	0.009840621	6	0.302321166	DOWN	0.009670853	-0.66	0.006046788	-0.131227965	0.017222961	-0.347584532	-0.062590589
KRT6B	0.00984732	6	0.302321166	DOWN	-0.017628838	-0.42	-0.599001026	-0.49507687	0.17331798	0.032653667	-0.218814419
DNAJC24	0.009855155	6	0.302321166	DOWN	-0.08417479	-0.4	0.834556283	-0.165100471	-0.846127965	-0.011656548	-0.12463763
SPINT1	0.009861256	6	0.302321166	DOWN	-0.133987276	0.06	-1.117985625	-0.023472882	-0.4891601	-0.463821768	-0.298904522
ABHD6	0.009868539	6	0.302321166	DOWN	-0.071559356	-0.16	-0.207595798	-0.078353662	0.500833641	-0.251550081	-0.119176831
ORC6	0.010750623	6	0.302440317	UP	0.06638994	0.36	-0.448856231	0.247094718	0.327556767	0.127806576	0.187450647
ASNSD1	0.010751139	6	0.302440317	UP	0.140195828	-0.03	1.005324115	0.120668647	-1.43625673	-0.010524585	0.055072031
CHCHD2	0.01075843	6	0.302440317	UP	0.018379016	0.08	0.222545651	-0.022187386	-0.100814733	-0.030962526	-0.001904185
TMC8	0.01076778	5	0.302440317	UP	0.106959266	0.61	-0.036443769	-0.177749569	NA	1.141740044	0.106959266
DNAJC14	0.009886	5	0.302495095	DOWN	-0.008360863	-0.55	-0.425501474	0.27071333	NA	-0.244574302	-0.244574302
LSM2	0.010787318	6	0.30256672	UP	0.059512433	0.26	-0.087116831	0.140147324	-0.106213993	0.125249491	0.092380962
SNAPC5	0.01081627	6	0.30256672	UP	0.08600138	0.32	0.351441575	-0.039983525	-0.083448489	0.05424189	0.070121635
TYROBP	0.010818107	6	0.30256672	UP	0.30245427	0.45	-0.381728153	-0.082016204	0.998138346	0.382924184	0.342689227
ARPC2	0.010819424	6	0.30256672	UP	0.182735002	0.08	0.267713392	0.077637285	-0.681782788	0.113418044	0.096709022
KDM3B	0.009907785	6	0.302800775	DOWN	-0.047558493	-0.22	-0.349415532	0.066396964	0.099450532	-0.065144678	-0.056351585
MEIS2	0.009932894	6	0.302893619	DOWN	-0.062838441	-0.27	0.183752949	-0.173070515	-1.457049136	-0.065589532	-0.119330023
SLC15A4	0.00994151	6	0.302893619	DOWN	-0.061554755	-0.19	-0.404377354	0.059073177	-1.589731055	-0.030317428	-0.125777378
TMEM30B	0.009968558	6	0.302893619	DOWN	-0.061680101	-0.53	-0.035229998	0.065638688	0.241478552	-0.731816961	-0.048455049
LATS2	0.009968558	6	0.302893619	DOWN	0.019614374	-0.5	-0.166175974	-0.03467371	0.327500611	0.090424813	-0.007529668
TMEM168	0.009969816	6	0.302893619	DOWN	-0.036320622	-0.22	0.342671586	-0.048355138	-0.497750564	-0.384107701	-0.134177569
EVI2B	0.010855995	6	0.303259084	UP	0.145103662	-0.17	0.238813757	-0.130155489	1.029950589	0.727290566	0.19195871
ZNF786	0.009997577	6	0.303378008	DOWN	-0.101625193	0.14	-0.675777094	-0.109615225	-0.795817841	-0.066917779	-0.105620209
DHX38	0.01002284	6	0.303463893	DOWN	0.010349392	-0.02	-0.529623749	0.037507276	-0.29162817	0.018607211	-0.004825304
MSX1	0.010029642	6	0.303463893	DOWN	-0.008933721	-0.05	-0.005384436	-0.090330219	-0.063110027	0.006371187	-0.02946686
PARVA	0.01003587	6	0.303463893	DOWN	0.043464172	-0.41	0.134525642	-0.270174142	0.945445942	-0.114841116	-0.035688472
CD33	0.010876788	6	0.303509688	UP	0.1199173	0.33	-0.095360402	-0.005225477	1.308146351	0.225741026	0.172829163
IFT80	0.010898474	6	0.303784611	UP	0.149394796	0.24	0.045968876	0.078555709	-1.473484057	0.119197828	0.098876769
YOD1	0.010917158	6	0.303875838	UP	0.011645962	-0.17	0.487460083	0.238607708	2.452009611	-0.369291454	0.125126835
SLC25A19	0.010925421	6	0.303875838	UP	0.036858093	0.03	0.119851818	0.148739981	0.20467798	0.436050699	0.1342959
ATOX1	0.010940043	6	0.303913845	UP	-0.010618937	0.43	0.615287455	-0.006724046	0.562231201	0.048975574	0.239487787
HJURP	0.010950464	6	0.303913845	UP	-0.060607042	0.47	0.45012579	0.416287238	0.772713993	0.017303974	0.433206514
SRSF9	0.010968012	6	0.304027429	UP	0.090127649	0.08	-0.25393682	0.076290795	0.446986754	0.059240521	0.078145398
MRPL47	0.01099135	6	0.304027429	UP	0.010212317	0.32	0.884434365	0.102576673	-0.429656982	0.036498459	0.069537566
COPS7B	0.0110134	6	0.304027429	UP	0.040298958	0.51	-0.076081201	0.056949571	-0.050296776	0.136520337	0.048624265
CWC22	0.011069094	6	0.304027429	UP	0.096209625	0.28	0.250147157	0.14760071	-0.4564711	-0.102401972	0.121905167
CLSTN3	0.01109431	6	0.304027429	UP	0.170522512	-0.19	-0.345896658	-0.342585421	1.05099535	0.588187783	-0.009738744
PLAU	0.011098073	6	0.304027429	UP	0.055128101	0.35	-0.467170055	0.167366849	1.537504898	0.164705556	0.166036203
MRPL42	0.011143095	6	0.304027429	UP	-0.048247236	-0.15	1.435633155	0.247866379	0.28358564	-0.097501448	0.099809572
TTC1	0.011158674	6	0.304027429	UP	-0.033477866	0.22	0.930772455	0.09182401	0.902707512	-0.103230043	0.155912005
EIF3I	0.011161345	6	0.304027429	UP	0.033444525	0.16	0.173482249	0.089354955	-0.370090855	-0.093360496	0.06139974
OSGEP	0.011161345	6	0.304027429	UP	0.003935428	0.3	0.022197754	-0.029228989	-0.331910155	0.255196017	0.013066591
THBS3	0.011198589	6	0.304027429	UP	0.203190881	0.41	0.046304934	0.01095663	-0.261688623	0.254258047	0.124747907
DNPH1	0.011209061	6	0.304027429	UP	0.160298153	0.33	-0.058753789	0.078542286	0.058062434	0.081390036	0.079966161
UBE2A	0.011209061	6	0.304027429	UP	0.048066568	-0.18	0.343303613	0.094846953	0.376142723	0.06630867	0.080577811
POSTN	0.011209712	6	0.304027429	UP	0.428265044	0.14	1.566945764	-0.584495238	-1.749260846	-0.266361712	-0.063180856
ZNHIT3	0.011209712	5	0.304027429	UP	-0.044512858	NA	1.362794454	0.091236023	-0.517442439	-0.196623192	-0.044512858
FGD2	0.011218684	6	0.304027429	UP	0.301940532	0.36	-0.255476796	0.018314234	0.288309341	0.705028741	0.295124936
IL36G	0.011218906	4	0.304027429	UP	NA	0.38	1.141960728	0.587510323	2.41869563	NA	0.864735526
NDUFA7	0.011219194	6	0.304027429	UP	-0.084152199	0.18	0.416013991	0.155154597	1.531256679	0.149601566	0.167577298
CCDC88C	0.011233723	5	0.304027429	UP	0.136297599	0.24	NA	0.166167906	-0.831284023	0.662061307	0.166167906
AMZ2	0.011235936	6	0.304027429	UP	0.01161989	0.01	0.704459313	-0.022467703	0.074010331	0.161570321	0.042815111
EIF4E3	0.011259796	6	0.304027429	UP	0.18334878	-0.41	0.103822501	0.096594466	1.854604408	0.239084532	0.14358564
GGCT	0.011263845	6	0.304027429	UP	-0.038495229	0.37	1.289147523	0.314918004	0.466530198	-0.196635742	0.342459002
RNF181	0.011273387	6	0.304027429	UP	0.0489086	0.47	0.610041241	-0.02950187	0.081597007	-0.049923624	0.065252803
SPTY2D1	0.011294965	6	0.304027429	UP	0.022942485	-0.26	0.240736633	0.314964054	2.125460739	0.158830674	0.199783654
PAF1	0.011295907	6	0.304027429	UP	0.001382282	0.3	-0.050765488	-0.010581976	0.13538694	0.011141212	0.006261747
ZNF678	0.011300513	5	0.304027429	UP	0.075242072	0.17	0.046223698	0.248782756	NA	0.103693707	0.103693707
MRPL27	0.011325993	6	0.304027429	UP	0.035803165	0.52	0.659829391	0.120590481	0.465398962	-0.110437444	0.292994722
STIM2	0.011325993	6	0.304027429	UP	0.006946211	0.02	0.017069143	0.040119383	0.528376933	0.07263174	0.030059691
CACNA2D3	0.011333525	6	0.304027429	UP	0.192574728	0.37	0.161793687	-0.072786169	-0.133341761	0.290397802	0.177184207
DGUOK	0.011392546	6	0.304841796	UP	-0.037650447	0.33	0.241835379	0.061095253	1.280207266	0.044753522	0.151465316
ZNF195	0.011409073	6	0.304841796	UP	0.053276115	0.39	0.874707152	0.138979306	-0.320258302	-0.109179071	0.096127711
FAF1	0.011413077	6	0.304841796	UP	-0.099188264	0.19	0.408493388	0.161289963	0.498302881	0.05740572	0.175644982
SH3BP1	0.011423353	6	0.304841796	UP	0.087408928	0.29	-0.708367613	0.097731926	2.443753692	0.361145482	0.193865963
UROS	0.01143941	6	0.304841796	UP	0.049648253	0.02	0.030927761	0.323738116	-0.072054769	0.288837311	0.040288007
BBS7	0.011444421	6	0.304841796	UP	0.038248628	-0.03	0.906835601	0.365284529	0.966179673	-0.122228115	0.201766578
ABHD10	0.011447004	6	0.304841796	UP	0.106787268	0.03	0.018799016	-0.044954157	-0.696709498	-0.086274798	-0.013077571
XPC	0.011462206	6	0.304930314	UP	0.242702524	0.03	0.124255703	0.015654487	1.143861838	-0.131798902	0.077127852
ITGAX	0.011476333	6	0.304940159	UP	0.079260488	0.68	-0.140827121	-0.28468814	1.229467058	0.14615724	0.112708864
CORO1A	0.011522241	6	0.304940159	UP	0.067563778	0.3	-0.652711323	-0.099645878	0.971071341	1.82310037	0.183781889
CD83	0.011523182	6	0.304940159	UP	0.216854967	0.2	0.1052148	-0.075169447	2.606267425	0.219611003	0.208427484
GMCL1	0.011537573	6	0.304940159	UP	0.164110002	-0.36	0.331410744	0.113004992	0.672690925	-0.091612858	0.138557497
SPHK1	0.011537573	6	0.304940159	UP	0.111755608	0.31	-0.515567292	-0.086475581	1.617322474	1.220874941	0.210877804
HMGB1	0.011538468	6	0.304940159	UP	0.059247109	0.02	0.980410988	0.097997456	-0.301430902	-0.011832548	0.039623554
THOC1	0.011546117	6	0.304940159	UP	0.033480761	0.53	1.153407782	0.015320741	0.520278512	-0.118166594	0.276879636
HDAC1	0.011557603	6	0.304940159	UP	0.107180626	0.17	0.179866836	-0.053744901	0.254452455	0.038057386	0.138590313
SF3B3	0.010104723	6	0.305163199	DOWN	-0.017235587	-0.02	-0.459460571	0.097731771	-0.171827614	-0.346287898	-0.095913807
RAPGEFL1	0.010131654	6	0.305163199	DOWN	-0.130479643	0.03	-0.841115373	0.106382012	-0.349684139	-0.726347061	-0.240081891
TSPO	0.010135628	6	0.305163199	DOWN	-0.029571139	0.08	-0.534957394	0.108518383	-1.253182759	-0.32390767	-0.176739404
PKN2	0.010156033	6	0.305163199	DOWN	-0.030795483	-0.55	0.243988017	-0.127302472	-0.575870411	-0.188177225	-0.157739849
ADK	0.010160811	6	0.305163199	DOWN	-0.121689363	0.02	1.187139746	0.294998564	-0.932864119	-0.458618596	-0.050844681
ARHGAP32	0.010166501	6	0.305163199	DOWN	-0.186619699	-0.21	-0.51573544	0.094367193	0.012518538	-0.749113372	-0.19830985
MVK	0.010180272	6	0.305163199	DOWN	-0.148300341	-0.04	-0.515138618	-0.039620657	-0.23633236	-0.231054952	-0.189677646
HEY2	0.010187164	6	0.305163199	DOWN	0.053559812	-0.11	-0.080841351	-0.3392918	-0.303544358	-0.061254881	-0.095420676
CDC42EP4	0.010228593	6	0.305369677	DOWN	-0.149860557	-0.15	-0.641536145	-0.116842483	0.055083127	0.120805691	-0.13335152
NF1	0.010228593	6	0.305369677	DOWN	-0.050017804	-0.25	-0.06113141	-0.442116645	0.471744889	0.013637075	-0.055574607
KAT7	0.010229741	6	0.305369677	DOWN	0.108560866	-0.17	-0.267374366	0.029952023	-0.671950543	-0.162965619	-0.166482809
RAB5B	0.010252819	6	0.305451867	DOWN	-0.003889007	-1.04	-0.634730499	0.063755352	-0.174699871	-0.117480003	-0.146089937
TCTN3	0.010256291	6	0.305451867	DOWN	-0.04159094	-0.07	-0.411434225	-0.012349131	-0.973288311	0.094673216	-0.05579547
SOX13	0.010284052	6	0.305923722	DOWN	-0.094029406	-0.28	-0.182944908	-0.354564118	0.485469382	0.058997796	-0.138487157
CERS6	0.010297955	6	0.305962323	DOWN	-0.049841229	-0.12	-0.364310973	0.206978041	-0.321785706	-0.123663537	-0.121831769
GPC1	0.010325635	6	0.305962323	DOWN	0.080075823	0.25	-1.091525081	0.039526804	-1.036330646	-0.750109366	-0.355291281
KIAA1191	0.010346741	6	0.305962323	DOWN	-0.086948845	-0.33	-0.104752859	0.009951158	0.260901383	-0.240538162	-0.095850852
TBC1D14	0.010367709	6	0.305962323	DOWN	-0.058839111	-0.73	-0.061073012	0.048968508	0.120915811	-0.372987522	-0.059956061
PCDHB14	0.010373529	6	0.305962323	DOWN	-0.08205503	-0.16	0.049211934	-0.100722434	-1.159846738	-0.185829195	-0.130361217
SMG7	0.010381706	6	0.305962323	DOWN	0.016574705	-0.02	-0.512904554	0.013870752	0.01325913	0.084688118	0.013564941
AFAP1L1	0.010383067	6	0.305962323	DOWN	-0.026780932	-0.18	0.095102794	-0.150277559	-0.845328231	-0.099848168	-0.125062864
PLAT	0.010388711	6	0.305962323	DOWN	-0.10115607	-0.54	-0.205828705	-0.314194798	0.509238512	0.061713865	-0.153492388
EMX2	0.010392612	6	0.305962323	DOWN	0.043620452	-0.25	-0.22813329	-0.230219514	-1.251387003	-0.129047953	-0.229176402
TRMT1L	0.011609564	6	0.30599663	UP	0.140976961	-0.17	0.533873089	0.1222551	0.316950059	0.056266868	0.131616031
BAHD1	0.01044044	6	0.306719879	DOWN	-0.040198151	-0.14	-0.128970769	0.065794938	-0.694727622	-0.072756589	-0.100863679
ITGB8	0.01044224	6	0.306719879	DOWN	-0.118406534	-0.81	0.157583434	-0.155557652	-1.866910936	0.010076634	-0.136982093
CTLA4	0.011663347	5	0.306935156	UP	NA	0.99	0.203264949	-0.308647624	2.308056481	3.219484189	0.99
ZSCAN5A	0.011669084	6	0.306935156	UP	0.021152171	0.12	-0.035166744	0.094602764	0.733707927	-0.124271538	0.057877467
NKAP	0.011692261	6	0.307230008	UP	0.071536918	0.37	0.336102576	0.093351421	-0.176626323	-0.082632886	0.08244417
NAMPT	0.010491847	6	0.307246933	DOWN	-0.145762748	-0.5	0.856093808	-0.373182379	1.622585856	0.16848465	0.011360951
IL34	0.01049806	5	0.307246933	DOWN	-0.124341304	-0.24	-1.838613909	-0.038264697	NA	-0.363797159	-0.24
JRK	0.010507688	6	0.307246933	DOWN	-0.144894952	0.01	-0.34299442	-0.120947675	-0.442088096	-0.099562719	-0.132921313
DCTN1	0.010515473	6	0.307246933	DOWN	-0.076635594	-0.15	-0.719618477	0.047327451	0.288250036	-0.091016128	-0.083825861
CSDE1	0.010543381	6	0.307246933	DOWN	0.071205891	-0.27	-0.469098978	0.060738809	-0.778841861	-0.417692514	-0.343846257
MTFR1	0.010545584	6	0.307246933	DOWN	-0.023189557	-0.39	0.432807326	0.133290304	0.890316905	-0.658263925	0.055050373
HUWE1	0.010550912	6	0.307246933	DOWN	0.016297664	-0.06	-0.347417257	0.022506691	0.21033796	-0.070983157	-0.021851168
KCTD1	0.010555928	6	0.307246933	DOWN	-0.124141345	-0.13	-0.137186147	0.107343313	-0.340923405	-0.291982683	-0.133593073
MRPL32	0.011715476	6	0.307290282	UP	0.004356326	0.21	1.312728385	0.030526155	0.646156769	-0.101939211	0.120263077
METTL22	0.011718494	6	0.307290282	UP	0.06823527	0.28	-0.092944305	-0.079928674	1.415449878	0.43275074	0.174117635
SAMD8	0.011756025	6	0.307582555	UP	0.190349996	-0.14	0.066754583	0.049774033	0.934270209	0.079759232	0.073256907
DDX5	0.011756025	6	0.307582555	UP	0.036257116	0.13	0.678664025	-0.039543275	0.13167994	0.077668837	0.103834419
FIG4	0.011769795	6	0.307582555	UP	-0.005637056	0.03	0.350348966	0.018314727	0.389490106	0.051507919	0.040753959
ENPP1	0.011793139	6	0.307582555	UP	0.114226605	0.08	0.000543337	-0.112600776	0.173365201	0.09654848	0.08827424
ACD	0.011798134	6	0.307582555	UP	0.082673471	0.32	-0.703796351	0.100238615	0.087003776	0.436870263	0.093621195
SLC37A1	0.011801528	6	0.307582555	UP	0.139436978	-0.11	-0.399114284	0.19701263	0.348697796	0.823332597	0.168224804
AOAH	0.011834346	6	0.307812909	UP	0.283885937	0.26	-0.008722087	-0.104862344	0.193322063	2.129168414	0.226661032
IKZF3	0.011834346	6	0.307812909	UP	0.208622665	-0.22	-0.063061661	-0.052853794	0.951913312	2.323237544	0.077884436
MAN2C1	0.011850936	6	0.307932429	UP	0.067225356	0.39	-0.548796222	0.099869729	0.323925091	0.29671002	0.198289875
MAP9	0.010607822	6	0.308407716	DOWN	-0.006721752	-0.26	0.005942293	-0.530846409	-1.505412892	0.045258951	-0.133360876
RP9	0.011902587	6	0.308851092	UP	0.112608443	0.51	0.866634682	0.008447641	-0.02913755	-0.128703841	0.060528042
TNFSF10	0.011918292	6	0.308851092	UP	0.029487595	0.06	1.212903985	0.083468982	-0.563723214	0.724246762	0.071734491
TALDO1	0.01192615	6	0.308851092	UP	0.126419112	0.12	-0.043698803	-0.006669292	-0.289731369	0.05994495	0.026637829
HERC1	0.011941881	6	0.308851092	UP	0.028929913	0.02	0.254898826	-0.035580949	0.043565658	0.075643421	0.036247786
TCF3	0.011946445	6	0.308851092	UP	0.04851584	0.1	-0.599149433	0.078689568	0.463405756	0.102274458	0.089344784
NR2F2	0.010646935	6	0.309194708	DOWN	0.068423821	-0.57	-0.044838522	-0.381309347	-0.706979305	0.081146577	-0.213073934
MED10	0.011973393	6	0.309236364	UP	0.021767664	0.09	0.305254714	0.109568543	-0.04104607	-0.094382917	0.055883832
LILRB5	0.011997073	6	0.309297957	UP	0.12912032	0.44	-0.039562302	-0.016731693	0.517486885	0.047566365	0.088343343
SLC25A38	0.012020211	6	0.309297957	UP	0.211842796	0.16	-0.266756949	-0.042563341	0.632476877	0.35154486	0.185921398
NUDT14	0.012024788	6	0.309297957	UP	0.158336037	0.44	-0.778291057	0.05338967	1.144031751	-0.059839651	0.105862854
EXOSC10	0.012024788	6	0.309297957	UP	0.135227712	0.27	0.669952228	-0.016133711	-0.735820282	-0.151021411	0.059547
CDT1	0.012036018	6	0.309297957	UP	0.102634353	0.39	-0.329174865	0.255545909	1.078071388	-0.015604245	0.179090131
GTF3C1	0.010686491	6	0.309709283	DOWN	-0.026043135	-0.02	-0.912668743	-0.08607973	-1.474790745	-0.280636909	-0.183358319
ARL1	0.010693465	6	0.309709283	DOWN	-0.011143919	-0.3	0.382223202	-0.068636696	-0.010635285	-0.285691459	-0.039890308
RMDN3	0.010700847	6	0.309709283	DOWN	-0.056339668	-0.03	-0.033732416	-0.14999958	0.375856354	-0.301680529	-0.045036042
NUBPL	0.01072241	6	0.309983908	DOWN	-0.01708777	-0.19	-0.452337962	-0.049835298	-0.072040161	0.125036676	-0.060937729
SLC43A1	0.010745077	6	0.31028978	DOWN	0.11856557	0.2	-0.502357426	-0.168759561	-1.031821687	-0.226794783	-0.197777172
PRICKLE1	0.01076043	6	0.310384013	DOWN	-0.085543842	-0.44	-0.480111404	-0.118981674	-0.179806097	0.149685366	-0.149393885
GTF2A2	0.012100136	6	0.310500127	UP	-0.008870969	0.07	1.182580852	0.048170601	0.91556695	0.1037155	0.08685775
SLC38A6	0.012115281	5	0.310500127	UP	0.146362091	0.58	0.21410431	0.063494675	NA	0.256152424	0.21410431
HIRIP3	0.012124025	6	0.310500127	UP	-0.010125807	0.5	0.235087113	0.161913684	-0.130407347	-0.046103629	0.075893939
RHOG	0.012131179	6	0.310500127	UP	0.089364102	0.13	-0.922300373	0.118786024	0.551195419	0.647903871	0.124393012
HACD3	0.010803486	5	0.311276184	DOWN	-0.135323644	NA	0.33199152	-0.092023056	-2.012246408	-0.516072454	-0.135323644
COQ5	0.012187919	6	0.311530401	UP	0.106612299	0.13	0.406172637	0.015345679	0.267978818	-0.121108116	0.11830615
KBTBD3	0.012195926	6	0.311530401	UP	0.09354246	0.26	0.896161938	0.01183321	0.281156273	-0.129195652	0.17677123
PLEKHA3	0.012214899	6	0.311530401	UP	0.07169683	-0.45	0.275958353	0.18110357	1.793541497	0.349440801	0.228530962
RPL38	0.012219972	6	0.311530401	UP	-0.0076217	0.5	0.380148038	0.012228355	0.827292512	-0.015438052	0.196188197
CHERP	0.010852552	6	0.311757805	DOWN	-0.087206552	-0.26	-0.460677796	0.052976678	0.397482972	0.003457073	-0.04187474
FAM174B	0.010855995	6	0.311757805	DOWN	-0.066657538	0.04	-1.138820752	-0.269189891	-0.177009704	-0.593437801	-0.223099798
RNF150	0.010881651	6	0.311757805	DOWN	-0.113349925	-0.4	-0.010710318	-0.424283726	-0.455814849	0.074746687	-0.256674963
RAB14	0.010898474	6	0.311757805	DOWN	0.0181434	-0.3	-0.104827977	-0.116102291	-0.401170764	-0.574351651	-0.208051146
PATZ1	0.01093273	6	0.311757805	DOWN	-0.0235359	-0.08	-0.358699043	-0.253324417	-0.898878213	0.120960231	-0.166662209
EPS15	0.0109357	6	0.311757805	DOWN	-0.082101722	-0.23	0.376109747	-0.114739046	-0.124116121	-0.218776774	-0.119427583
MINPP1	0.010961503	6	0.311757805	DOWN	-0.137360013	-0.42	0.140319945	0.20578408	-1.003386663	0.045004878	-0.046177567
TNKS	0.010962007	6	0.311757805	DOWN	-0.010775149	-0.16	0.006223188	-0.054669261	0.235956557	-0.079860707	-0.032722205
B4GALT5	0.010965242	6	0.311757805	DOWN	-0.09782453	-0.42	-0.260847144	-0.256770325	0.705174208	0.282282544	-0.177297428
STK3	0.010980035	6	0.311757805	DOWN	-0.122181407	-0.26	0.989991996	-0.079259827	0.002932279	-0.217915366	-0.100720617
CA13	0.01099135	6	0.311757805	DOWN	-0.160799757	-0.26	-0.097765805	-0.055526572	-0.589329583	0.122570893	-0.129282781
GEMIN4	0.010992221	6	0.311757805	DOWN	0.020129534	0.05	-0.712902636	0.063603823	0.31684484	-0.708753591	0.035064767
CDC42BPA	0.01099792	6	0.311757805	DOWN	-0.120433457	-0.11	0.199690549	-0.178120527	-1.16008768	-0.186917091	-0.149276992
GIGYF1	0.01099792	6	0.311757805	DOWN	-0.09513003	0.22	-0.239105342	-0.030360851	-0.707016098	-0.128240258	-0.111685144
ZNF677	0.0110134	6	0.311757805	DOWN	0.020951856	-0.2	-0.06997263	-0.113375369	-0.774476699	-0.227622704	-0.156687684
KCNN2	0.011014503	4	0.311757805	DOWN	-0.060268948	-1.61	0.007159836	NA	NA	-1.000926557	-0.530597753
CPT2	0.011042858	6	0.311811769	DOWN	0.024504253	-0.22	-0.255044982	-0.070330345	0.238790047	-0.069815075	-0.07007271
FA2H	0.011047908	5	0.311811769	DOWN	-0.094004618	-0.55	-0.206628103	-1.024836902	-0.504646115	NA	-0.504646115
MAU2	0.011057611	6	0.311811769	DOWN	-0.112454676	-0.08	0.010030808	-0.054285123	0.01614717	-0.06622145	-0.060253286
KRT79	0.011064994	6	0.311811769	DOWN	0.00959649	-1.08	-0.706253008	-1.002064156	0.266789973	0.013206055	-0.348328259
RALGAPA2	0.011079772	6	0.311885857	DOWN	-0.071111375	-0.09	-0.05752022	-0.175403498	-0.406372775	0.124444597	-0.080555688
LYSMD2	0.012247427	5	0.31192059	UP	0.061899171	0.17	0.316408664	0.109212125	NA	0.197438114	0.17
DDX46	0.012268182	6	0.312002165	UP	0.102102044	0.06	1.028966524	0.075318158	-0.719408206	0.039265142	0.067659079
LTB	0.012274937	6	0.312002165	UP	0.034194761	0.58	-0.239772402	-0.258383948	0.332964604	1.962872164	0.183579683
SMARCA4	0.011098896	6	0.312081988	DOWN	-0.078418593	0.12	-0.381735553	0.052857727	-0.532480194	-0.296674876	-0.187546734
FAM167A	0.011124204	6	0.312377168	DOWN	-0.011377565	-0.3	-0.167641051	-0.033860867	0.22064798	-0.388014529	-0.100750959
ACSL1	0.011158505	6	0.312377168	DOWN	-0.048670988	-0.61	0.200109529	-0.253122011	-0.2674301	-0.607154902	-0.260276055
RRAGA	0.011198589	6	0.312377168	DOWN	0.019044868	-0.13	-0.247728309	-0.041146784	-0.121099408	-0.426997194	-0.125549704
TBL1X	0.01120605	6	0.312377168	DOWN	-0.110890313	-0.19	-0.535418248	0.116940358	0.008415116	-0.063396122	-0.087143218
ZNF57	0.011209712	6	0.312377168	DOWN	-0.0758623	0.39	0.10838028	0.215082804	-0.902017553	-1.474662868	0.01625899
MED16	0.011209712	6	0.312377168	DOWN	0.047225554	0.08	-1.144266732	-0.124723968	0.353391159	0.153463128	0.063612777
ST3GAL5	0.011213515	6	0.312377168	DOWN	-0.025184687	-0.2	-0.015830657	-0.396258363	-0.622581839	0.120199548	-0.112592344
FDFT1	0.011218906	6	0.312377168	DOWN	-0.23054756	-0.13	-0.231756411	-0.44297202	0.237096458	-0.318926935	-0.231151985
DAAM2	0.011218906	6	0.312377168	DOWN	0.035327328	-0.59	-0.186732996	-0.262963307	0.492606327	-0.028655319	-0.107694157
UTP20	0.012308478	6	0.312545253	UP	-0.008170075	0.12	0.179772158	0.042927923	-0.321802822	-0.022966389	0.017378924
SLC39A9	0.011243418	6	0.3127205	DOWN	0.021658512	-0.14	-0.052855437	-0.011373238	0.234953838	0.009503714	-0.000934762
NIPBL	0.012332709	6	0.31284677	UP	-0.006613114	0.02	1.00724706	0.285511873	-0.378168691	-0.121401652	0.006693443
ZNF211	0.012348885	6	0.31284677	UP	0.095889933	0.14	-0.046366284	-0.058985011	-0.72117218	-0.000375093	-0.023370688
ZFP82	0.012365078	6	0.31284677	UP	0.019237691	0.03	0.084560158	-0.014090992	-0.400704315	0.295435102	0.024618845
ZNF287	0.012373181	6	0.31284677	UP	0.019044011	0.21	-0.00942378	0.090269267	-0.785203183	-0.090503038	0.004810115
PTRH2	0.012385896	6	0.31284677	UP	0.055141943	0.52	1.162407293	-0.018137121	-0.912757501	-0.327134619	0.018502411
EXOG	0.012397518	6	0.31284677	UP	0.026034807	0.17	-0.058557768	-0.053805949	1.672586476	0.747708833	0.098017403
PSMC5	0.012411082	6	0.31284677	UP	0.059318323	0.49	0.326260558	0.042432525	0.255625001	-0.1125578	0.157471662
NUDCD2	0.012421961	6	0.31284677	UP	0.153783999	-0.03	0.505188248	0.132985367	-1.26846375	-0.230586526	0.051492683
LAS1L	0.012430029	6	0.31284677	UP	0.145065961	0.2	-0.054202175	-0.04563371	-0.46396435	-0.100815087	-0.049917943
ZBED4	0.011273387	6	0.312876095	DOWN	-0.108103038	-0.09	-0.286981512	0.09236517	0.368159921	-0.116234019	-0.099051519
KMT2A	0.011273387	6	0.312876095	DOWN	0.014575556	-0.11	-0.218324631	-0.341815976	0.551903895	-0.067796275	-0.088898138
MED8	0.012454459	6	0.313130083	UP	0.006390769	0.24	0.540253685	0.140406529	0.607654056	-0.1326194	0.190203265
SLFN5	0.01246568	6	0.313130083	UP	0.207739041	-0.13	0.065810668	-0.121148159	-0.069498424	1.27040047	-0.001843878
TCF20	0.011320914	6	0.313312328	DOWN	0.029983667	-0.14	-0.222978486	-0.020855275	-0.779294207	-0.167476524	-0.153738262
SV2B	0.011361803	5	0.313312328	DOWN	-0.010075765	-0.43	-0.13390847	-0.374435639	-0.787372265	NA	-0.374435639
TANC1	0.011363007	6	0.313312328	DOWN	-0.016375664	-0.47	0.371949877	-0.15795632	-1.389498553	-0.574954897	-0.31397816
SORBS1	0.011371247	6	0.313312328	DOWN	0.011125777	-0.74	-0.258161574	-0.374685998	-1.93726558	0.050915844	-0.316423786
COQ8A	0.011371274	4	0.313312328	DOWN	-0.236584891	NA	-0.966609675	0.090231126	-0.805181724	NA	-0.520883307
SOX4	0.01139393	6	0.313312328	DOWN	-0.265231275	-0.4	-0.28204679	-0.114668363	-0.116924437	0.125929267	-0.191077856
PEX11A	0.011401499	6	0.313312328	DOWN	0.018581931	-0.28	0.01303659	-0.289909744	-0.236443991	-0.164851915	-0.200647953
TSPAN13	0.011413077	6	0.313312328	DOWN	-0.056158416	-0.49	0.39545685	-0.052246363	-1.079719775	-0.06157783	-0.058868123
TAF6	0.011416651	6	0.313312328	DOWN	-0.027027449	-0.06	-0.463652463	0.05701249	0.234921923	0.094238889	0.01499252
RBM24	0.011444421	5	0.313312328	DOWN	-0.00627758	-1.09	0.007635703	-0.398543837	-1.19385318	NA	-0.398543837
GPR37	0.011462206	6	0.313312328	DOWN	-0.211375536	-0.59	-0.315986127	0.146605999	-0.01062445	-0.069385222	-0.140380379
HOXC10	0.011469813	6	0.313312328	DOWN	-0.344892297	-0.08	0.01286965	-0.344970125	-1.582190721	-0.043375666	-0.212446148
TOB2	0.011474843	6	0.313312328	DOWN	-0.035550632	-0.34	-0.293899607	0.092488507	-0.506543476	-0.081066809	-0.187483208
VEZT	0.011491621	6	0.313312328	DOWN	0.073211715	-0.24	1.047685605	-0.205432623	-0.451841817	-0.22018196	-0.212807292
PRICKLE2	0.011506924	6	0.313312328	DOWN	-0.076669404	-0.31	-0.791190828	-0.514801483	0.47727457	-0.011172977	-0.193334702
PSMD5	0.011507913	6	0.313312328	DOWN	0.015803298	-0.23	-0.195567665	0.037391334	0.266897815	-0.255105495	-0.089882183
PLEKHH1	0.011515545	6	0.313312328	DOWN	-0.219899221	-0.16	0.025419744	-0.241037213	-0.498922072	-0.031899268	-0.189949611
WIPI2	0.011530823	6	0.313312328	DOWN	0.01736257	-0.02	-0.692795601	-0.024756437	0.700705462	-0.203149867	-0.022378218
CYP26B1	0.011538468	6	0.313312328	DOWN	0.016577522	-0.57	-0.502776904	0.061160065	0.256090353	0.054385488	0.035481505
LRG1	0.011546117	6	0.313312328	DOWN	-0.024585178	-0.64	-0.858388711	-0.627772307	0.057016318	0.116235292	-0.326178742
SCARB2	0.011553552	6	0.313312328	DOWN	-0.045455911	-0.24	0.143511781	-0.12151903	-0.127918171	-0.339034707	-0.1247186
SHE	0.011557603	6	0.313312328	DOWN	-0.061317985	-0.12	-0.114366709	-0.331789179	-0.208351139	0.183640146	-0.117183354
TCHP	0.012495264	6	0.313403969	UP	0.005955264	0.3	0.11173897	0.096037536	0.232988963	-0.138177172	0.103888253
APOBR	0.012501	5	0.313403969	UP	0.067844524	0.77	-0.356081678	NA	1.023726607	0.705934064	0.705934064
TPRKB	0.012517261	6	0.31350549	UP	0.086236191	0.23	1.61146515	0.096783628	-0.566963267	-0.12327741	0.09150991
ZDHHC9	0.011599047	6	0.313670352	DOWN	0.134348275	-0.32	-0.679125639	0.058767143	-0.515627255	-0.282036611	-0.301018305
AGAP3	0.011601691	6	0.313670352	DOWN	-0.037303927	0.25	-0.61617775	0.100825682	-1.184048171	-0.005003995	-0.021153961
HCFC1	0.011607465	6	0.313670352	DOWN	0.019887398	-0.09	-0.794752067	0.035585813	-0.321970307	0.107313435	-0.035056301
SVBP	0.012566137	5	0.313678831	UP	0.102160178	NA	0.723519821	0.06020931	1.936039249	0.201635296	0.201635296
BRD7	0.012594713	6	0.313678831	UP	0.011085902	0.23	0.780626903	0.156420782	-0.356340105	-0.050701686	0.083753342
MMP9	0.012609698	6	0.313678831	UP	0.326342272	0.12	-0.407483346	-0.392656817	1.37877749	0.980176746	0.223171136
AGPS	0.012609698	6	0.313678831	UP	0.100249677	-0.24	0.633946305	0.36810438	-0.01938748	0.056473361	0.078361519
MCEE	0.012609698	6	0.313678831	UP	0.015236678	0.16	1.685334627	0.103467643	-0.458895011	-0.178144455	0.059352161
WDR27	0.012609698	6	0.313678831	UP	-0.021999085	0.67	0.345147353	-0.155504281	-0.157268371	0.208673156	0.093337035
SRP68	0.012609713	6	0.313678831	UP	0.141218779	0.06	0.151135327	0.051819864	0.351577327	-0.400017526	0.10060939
YTHDF2	0.011629873	6	0.313702376	DOWN	-0.078986428	-0.23	0.107953291	0.076200833	-0.986589354	-0.415824805	-0.154493214
PTPN1	0.01163824	6	0.313702376	DOWN	0.003460206	-0.16	-0.446083676	-0.006502912	0.590994774	0.094121392	-0.001521353
PDE5A	0.011645309	6	0.313702376	DOWN	-0.099283814	-0.5	0.435738809	-0.248612513	-0.679153134	0.054515054	-0.173948163
CHADL	0.011663347	5	0.313858961	DOWN	-0.178587659	-0.23	-0.618682518	NA	0.08561383	-1.876996169	-0.23
ETV5	0.011676805	6	0.313892082	DOWN	0.022305694	-0.18	-0.091733536	-0.130894868	-1.010062162	0.708728278	-0.111314202
TMEM106C	0.012676133	6	0.314250586	UP	0.03549293	0.2	0.55653775	0.164027832	-0.313291658	-0.134433727	0.099760381
TMEM60	0.012676471	6	0.314250586	UP	0.0843951	0.12	0.318556128	0.047497283	0.646061668	-0.12334137	0.10219755
CAP1	0.012680716	6	0.314250586	UP	0.105456319	-0.13	0.270595803	-0.026776607	1.700547914	0.460031741	0.188026061
POLR2L	0.012681661	6	0.314250586	UP	0.119263554	0.56	-0.131559508	0.039277873	2.295634521	0.014676465	0.079270713
MAGED1	0.011715476	6	0.314448273	DOWN	-0.034389552	-0.02	-0.471825157	-0.101137672	-0.668877667	-0.018123987	-0.067763612
TGFB1I1	0.011723223	6	0.314448273	DOWN	-0.007120674	-0.03	-0.55597396	-0.236500561	-0.851003656	0.059232719	-0.133250281
SLC16A1	0.011735014	6	0.314448273	DOWN	-0.118205443	-0.34	-0.08731447	0.159724978	-0.498878966	-0.481045397	-0.229102722
TMEM185B	0.01174649	6	0.314448273	DOWN	-0.066239009	-0.22	-0.531716564	0.080870774	0.294463174	0.067448955	0.000604973
NDC80	0.01272113	5	0.314478039	UP	0.059826523	0.55	0.353069442	0.304202095	NA	0.043609909	0.304202095
RAC2	0.012725838	6	0.314478039	UP	0.125655901	0.1	0.019360852	-0.079087469	1.157021953	2.318374168	0.112827951
HCLS1	0.012730052	6	0.314478039	UP	0.214436802	0.35	-0.125022226	-0.147929868	0.6058273	1.368846658	0.282218401
PBDC1	0.01273984	6	0.314478039	UP	0.016698883	0.53	1.303413415	0.145617621	0.361521651	-0.340214382	0.253569636
GART	0.012759065	6	0.314650064	UP	0.114550388	0.04	0.45074697	0.145551054	0.181486871	-0.10838814	0.130050721
PTPRC	0.012787294	6	0.314866316	UP	0.063158164	-0.28	0.039702556	-0.205319947	2.519189671	1.680062617	0.05143036
NOLC1	0.012792364	6	0.314866316	UP	0.069313017	0.09	0.416790974	0.201407366	1.57118053	-0.139740826	0.145703683
NAT9	0.012834089	6	0.31542308	UP	0.090766766	0.53	0.159223164	0.031868119	-0.386790243	0.019193582	0.061317442
SUPV3L1	0.012842448	6	0.31542308	UP	0.042150214	0.35	0.417459751	-0.041613274	-0.3479961	-0.042591398	0.00026847
RPS20	0.012867552	6	0.31542308	UP	0.000653901	0.22	1.035393319	-0.00937838	-0.183451622	-0.127241735	-0.00436224
TRMO	0.012868316	5	0.31542308	UP	0.043779664	NA	0.535095228	0.1401114	0.001547723	-0.144781794	0.043779664
COX7B	0.012886031	6	0.31542308	UP	-0.135596333	0.51	2.54366676	-0.071217484	0.795701876	-0.026010582	0.241994709
PSMB10	0.012895504	6	0.31542308	UP	0.116764072	0.49	0.175616674	-0.167391116	0.266174029	1.200060072	0.220895351
ZNF565	0.012900991	6	0.31542308	UP	0.15721022	0.19	0.119063501	0.05951141	0.834610798	-0.146103531	0.138136861
ZNF26	0.011800929	6	0.315576507	DOWN	0.026647979	-0.44	-0.008119191	-0.01754381	-0.370262218	0.035529247	-0.0128315
TGOLN2	0.011832131	6	0.315664488	DOWN	0.019631877	-0.25	-0.17007837	-0.106257799	-0.287260096	0.107731237	-0.138168085
EDIL3	0.011847758	6	0.315664488	DOWN	-0.035555564	-0.71	0.009548124	0.06752767	-1.310334659	-0.409455758	-0.222505661
PARD6G	0.011857092	6	0.315664488	DOWN	-0.000198464	-0.36	-0.637375824	0.097441566	1.204592485	-0.773106014	-0.180099232
RAI2	0.011862958	6	0.315664488	DOWN	0.052142184	-0.32	-0.168514363	-0.200397624	-0.566478591	0.204800133	-0.184455993
ATF2	0.011884937	6	0.315664488	DOWN	-0.157413505	-0.54	0.558068173	0.195942581	-0.981704276	0.072832298	-0.042290604
TMBIM1	0.011884937	6	0.315664488	DOWN	0.034852737	-0.24	-0.624646342	0.053528688	-0.040593763	-0.623777573	-0.140296881
ZNF366	0.011893311	6	0.315664488	DOWN	-0.049337146	-0.55	-0.112998462	-0.13790772	-1.189632889	0.290417172	-0.125453091
ABHD4	0.011902587	6	0.315664488	DOWN	0.025233987	-0.1	-0.590750025	-0.015692068	0.164086336	-0.120789743	-0.057846034
SOX9	0.01192568	6	0.315877081	DOWN	-0.43297167	-0.62	-0.793899812	-0.728178324	0.31218098	0.152019211	-0.526485835
GREM1	0.011949752	6	0.315877081	DOWN	-0.059741112	-0.28	0.002600169	-0.383638267	-1.231811295	0.076418315	-0.169870556
B4GALT2	0.011949752	6	0.315877081	DOWN	-0.070467713	-0.03	-0.243311946	0.084906351	-0.772106032	-0.110419937	-0.090443825
MCC	0.011965508	6	0.315877081	DOWN	-0.045856869	-0.35	-0.253434115	0.055028892	0.404418928	-0.375299126	-0.149645492
MED1	0.01198864	6	0.315877081	DOWN	-0.004856837	-0.14	-0.337245644	0.153928279	-0.475605116	-0.160047688	-0.150023844
TJP2	0.011989085	6	0.315877081	DOWN	-0.042055704	-0.39	0.077666365	-0.185751749	-0.303966647	-0.428612827	-0.244859198
KAT5	0.011996734	6	0.315877081	DOWN	0.073744914	-0.16	-0.447537182	0.058267002	-0.29283104	-0.3186772	-0.22641552
NLK	0.012020791	6	0.316186228	DOWN	-0.18375515	-0.05	0.011000573	-0.197901463	-0.321371947	-0.010782378	-0.116877575
PGF	0.012951525	6	0.316278108	UP	-0.010539833	0.42	-0.088920404	0.035266898	0.681917617	-0.070495753	0.012363533
[truncated: 24,353 more rows]
